# Supplementary material for: The Selective Advantage of the lac Operon for Escherichia coli Is Conditional on Diet and Microbiota Composition
Source: Front Microbiol. 2021 Jul 21;12:709259. doi: 10.3389/fmicb.2021.709259 (PMC8333865; doi:10.3389/fmicb.2021.709259)
Supplement: Supplementary file 4 [file Table_1.xlsx]

## Sheet: number of ASVs
	Treatment: 1 day streptomycin												Treatment: continuous streptomycin
	Before streptomycin					After streptomycin							Before streptomycin					After streptomycin
ASV/Mouse ID	A2-d-2	B2-d-2	G2-d-2	H2-d-2	I2-d-2	A2-d8	B2-d8	G2-d8	H2-d8	I2-d8			Y07-d-1	Y08-d-1	Y09-d-1	Y10-d-1	Y12-d-1	Y07-d7	Y08-d7	Y09-d7	Y10-d7	Y12-d7
a6e12567a5a8ff604652fed640545653	0.00270636	0.0246193	0.00699366	0	0.0481154	0	0	0	0	0			0	0	0.00687376	0.00370754	0.0674735	0	0	0	0	0
e6f9b730f681ecbfdeef094010164718	0.00198144	0.0550211	0	0	0	0	0	0	0	0			0.00102409	0	0	0	0.0586851	0	0	0	0	0
0ddcce08d539797d98bc25c7c02ae7f8	0.0267253	0.0130546	0.0145036	0	0.00994598	0	0	0	0	0			0.00932464	0.0393419	0.0338401	0.00943242	0.0474956	0	0.155929	0	0	0
84fdac55bc395302dea40afd516cbf9f	0	0	0.000164281	0	0.00227223	0	0	0	0	0			0.000161699	0.00820219	0.000528751	5.45227e-05	0.0464871	0	0	0	0	0
cfd65c7bbc3926cdc9b88c2e38bbecaa	0	0	0	0	0	0	0	0	0	0			0.0219911	0.0290892	0.000330469	0.0146666	0.0437017	0	0	0	0	0
447701b714266e5d6b877cf8f709fd6a	0.00212643	0	0	0	0	0	0	0	0	0			5.38996e-05	0.0740582	0.0011236	0	0.0420208	0	0	0	0	0
56b22d768a1396ed9e442d54a5ea4dbd	0.0358834	0.032346	0.123023	0.0826162	0.0070758	0	0	0	0	0			0.0346575	0.0330949	0.0328486	0.0528325	0.0414926	0	0	0	0	0
0047d48fbaf4753f25019037ff802349	0.0239465	0.050779	0.0126027	0.000816827	0.0369935	0	0	0	0	0			0.0178408	9.53743e-05	0.0404494	0.0282427	0.0414926	7.58581e-05	0	0	0.168986	0
686b1c1752a35be01421dfdacfa244e1	0.0794752	0.0571169	0.0212626	0	0.0252736	0	0	0	0	0.218102			0.0806878	0.00319504	0.0127561	0.0757865	0.0258368	0.000113787	0.0456785	0	0.046846	0
6f2414f3216c719e8f1a44de9f625c94	0.038324	0.0232306	0.0212157	0.108755	0.0100855	0	0	0	0.0959517	0			0.00571336	0.0160229	0.0164574	0.0437817	0.0245402	0	0.109724	0.134277	0	0
67e330de0289f13cf25c1f4ac71dbf19	0.0259762	0.0276242	0.000774466	0	0.0264097	0	0	0	0	0			0.0191344	0.0175012	0.0159286	0.00256256	0.0202661	0	0	0	0	0
c0e2c8328762891f22ccc94326cf1c67	0.00952059	0.012196	0.0137292	0	0.00986626	0	0	0	0	4.84402e-05			0.00700695	0.0144015	0.0142763	0.0074696	0.0197858	0	0	0	0	0
82c25eb50099d3b163d4c2a939f8e0c8	0.00101488	0.0205035	0.00877728	0	0.011102	0	0	0	0	0			0.00183259	0.0261326	0.000925314	0.00228995	0.0193056	0	0	0	0	0
ff4ae0f811e8dcb2d76d7d8acc73deb8	0.0691813	0.0259071	0.040413	0.00598034	0.0610313	0	0	0	0	0			0.0438204	0.0184549	0.0335096	0.0416553	0.0192576	0	0	0	0	0
c400c2b560555957860b55db20e3cfb7	0.000628262	0	0	0	0	0	0	0	0	0			0	0	0	0	0.0188253	0	0	0	0	0
bffbe25e593d453fe76663be43ee5eb2	0.0204668	0.0241143	0	0	0.0199119	0	0	0	0	0			0.0392389	0	0.000132188	0.0251349	0.0175767	0	0	0	0	0
97d6bee36c1067c3575b775785593bc4	7.24918e-05	0.00257556	0	0	0.000318909	0	0	0	0	0			0.000269498	0.00691464	0.000198282	0	0.01604	0	0	0	0	0
569947e7e49847e617ae75331693fb9a	0.00476029	0	0.0105374	0	0	0	0	0	0	0			0	0.00495947	0.002115	0	0.0157038	0	0	0	0	0
00a7b0037094adc4a8f638508824284b	0.00608931	0.00921647	0.00743957	0	0.00518228	0	0	0	0	0			0.0127742	0.0164521	0.0129544	0.0102503	0.0156077	0	0	0	0	0
42813a7ac2260688d1e5def012a3bf78	0.0241639	0.0365376	0.0222483	0.00157531	0.0304758	5.00438e-05	0	5.02147e-05	0.000116777	0.0209746			0.0187032	0.0134001	0.0705221	0.00686985	0.0127743	0	0	0	0	0
addf1e3d60f6910392223e40dcfa898b	0.0115504	0.0676969	0.00291011	0.0355611	0.0399235	0	0	0	0	0			0	0.0166905	0.0120952	0.00343493	0.0126303	0	0	0	0.000309215	0
f03dffd2e63efb9a0dbc61f7ffa6fe0a	0.000193311	5.05012e-05	0.000234687	0.00956854	0.00454446	0	0	0	0.00027248	0.000145321			0	9.53743e-05	0.00370126	0	0.0125342	0	0	0	0	0
6c5d5533b2e2bb0f16c28448f394d583	0	0.00684292	0	0	0.000737478	0	0	0	0	0			0.00156309	0.00329041	0	0.002399	0.0117178	0	0	0	0	0
3b482b3f9da81db80a221a66031aa159	0.0195969	0.0019443	0.00586717	0.00539689	0.00851089	0	0	0	0.0399766	0			0.00307228	0.00872675	0.035889	0.00975956	0.0110455	0	0	0	0	0
7f2dae3459f288b9999b898a0c4ce1f2	0.00217475	0.00484812	0.00070406	0	0.00133543	0	0	0	0	0			0.000377297	0.00238436	0.00528751	0	0.0103251	0	0	0	0	0
4b41294d409030f46d8e403ae37036c5	0	0	0	0	0.00119591	0	0	0	0	0			0.00107799	0	0	0	0.00989291	0	0	0	0	0
d372b6450fe1d69ae6cb673dfafdce6d	4.83279e-05	0.0117163	0.025839	0	5.97955e-05	0	0	0	0	0			0.0389694	0	0	0.0284608	0.00922057	0	0	0	0	0
e3acd1847381805fd9cf7f67f238c142	0	5.05012e-05	0.01387	0	0.00813219	0	0	0	7.78513e-05	0			0.0158465	0.0178827	0.00898876	0.00763317	0.00912453	0	0	0	0	0
93f6e82a46f743c37e3c42206ad68446	0.000144984	0	0	0	0.00139523	0	0	0	0	0			0	0.000476872	0	0	0.00878836	0	0	0	0	0
fb45ccd3200a91ad7802de1f3f42a0aa	0.000144984	0	0	0	0	0	0	0	0	0			0	0.00123987	0.000264375	0	0.008068	0	0	0	0	0
df45ff114fca650e2150e761e33d947f	0.0245989	0.00712067	0.0180709	0.00125441	0.0197524	0	0	0	0	0			0.0183259	4.76872e-05	0.0149372	0.00806935	0.00758776	0.000151716	9.56617e-05	0	0.000309215	0
6d4599b335844e307c07952014a26bac	0.000918229	0.00467136	0.0362591	0	0.013753	0	0	0	0	0			0.0101331	0.0114926	0.000198282	0.002399	0.00744369	0	0	0	0	0
e827a4c35651c8b1612cf2fc2638d338	0	0	0.00957522	0	0.00115605	0	0	0	0	0			0.00743815	0	0	0	0.00691543	0	0	0	0	0
8dde7ab997d5419d772d3686e259a471	0.00115987	0.00540363	0	0	0.00715553	0	0	0	0	0			0	0	0	0.00556131	0.00672333	0	0	0	0	0
34e51566585afbdcb84db200d055f064	4.83279e-05	0.00136353	0	0	0	0	0	0	0	0			0	0	0	0	0.00667531	0	0	0	0	0
329d53798b4ef0ee47e466ca55fc8917	0	0	0	0	0	0	0	0	0	0			0.00242548	0	0.00898876	0	0.00657926	0	0	0	0	0
4908017090823380efa89d3e236c811e	0.0211676	0.0237608	0.0536963	0.00285889	0.00364753	0	0	0	0	4.84402e-05			0.00937854	0.0285646	0.00991408	0.00343493	0.00643519	0	0	0	0	0
d60fd161c4e9b0fd043ea7d1eb49d344	0.00541272	0.00661566	0.0169678	0	0.00474378	0	0	0	0	0			0.00404247	0.0205055	0	0.0016902	0.00638717	0.000151716	0	0	0	0
52fdc469d22151ff5173d5f656fbbf43	0	0	0	0	0	0	0	0	0	0			0.00404247	0.011588	0.0125578	0.0214274	0.00614705	0	0	0	0	0
901e24ec7d14fc177f7f9c15ab0f972d	0.00722501	0.0428503	0.063647	0.0131859	0.0993403	0	0	0	0.0109381	0			0.221096	0.0252742	0.00204891	0.0596478	0.00609903	0	0	0	0	0
e30d545a319734a723dcb68fd978aa17	0.000169147	0.00229781	0.00255808	0	0.00217257	0	0	0	0	0			0.000970193	0.0055794	0.00125578	0.000872362	0.006051	0	0	0	0	0
b0d5a4ec8e74ac4c6cb4ecb9406183d8	0.0280302	0.00103528	0.000774466	0.000437586	0.00107632	0	0	0.00190816	0.00144025	0.00176807			0.00285668	0.00162136	0	0.00158116	0.00590693	0	0	0	0	0.00294497
bd900c927671ba31134ead1d82732735	0.000265803	0.00166654	0	0	0.00065775	0	0	0	0	0			0.000323398	0.000810682	0.00118969	0.000654272	0.00547472	0	0	0	0	0
1b18df940027dc40b173be56b5b2c39a	0.0284893	0.0102012	0.0136588	0	0.0229615	0	0	0	0	0			0.00355738	0.0187411	0.129874	0.00343493	0.00542669	0.000113787	0	0	0	0
ba14674a604faae7a83e0ab9d7151dcd	0.00430118	0.00474712	0.00229993	0.150675	0.00316916	0.000125109	0	0.447538	0.177851	0.000121101			0.00296448	0.00271817	0.00145406	0.000763317	0.00537867	0	0	0	0	0
1119b0b0608655b5f9b0cb3865efe1a1	0.000169147	0.000101002	0.00133771	0	0.0039465	0	0	0	0	0			0	0.000619933	0.000660939	0.000490704	0.00528262	0	0	0	0	0
3116982111df28c9375775200552fecc	0.000507442	0	0	0	5.97955e-05	0	0	0	0	0			0	0	0.000462657	0.0116133	0.00480238	0	0	0	0	0
3015f28fc49e4b55647c00fd57670d75	0.000386623	0	0	0	0	0	0	0	0	0			0.000215599	0	0.000396563	0	0.00432214	0	0	0	0	0
8c29c0ac4bed029ebbeb22b3935cc8bb	0.00101488	0.00116153	0.00117343	0	0.000398637	0.000600525	0.0065596	0.000677898	0	0			0.000107799	0.000715308	0.00138797	0.00179925	0.004034	0	0.000765294	0	0	0.00216271
8eb769f1198126e9511233acb51bba4f	0	0	0	0	0	0	0	0	0	0			0.000377297	0	0	0.000163568	0.00388993	0	0	0	0	0
c7e8256e8c26ba135b468ce394833632	0.000314131	0	0.00211218	0	0	0	0	0	0	0			0.00118579	0.000762995	0.00204891	0	0.00384191	0	0	0	0	0
1eef0c9466e826a98c46d3c3b76171fa	0.00749082	0.00237356	0.0150904	0	0.0187957	0	0	0	0	0			0.00786935	0.00348116	0.0161269	0.00414372	0.00384191	0	0	0	0	0
b558365592f7a8d645f69873f6cda354	0.000265803	0.0082317	0.00215912	0	0.0140719	0	0	0	0	0			0.00231768	0.00391035	0	0.00207186	0.00374586	0	9.56617e-05	0	0	0
467182e7c24e45f1dae500092292f434	0.00067659	0.00507537	0.00105609	0	0.000996592	0	0	0	0	0			0.000808495	0.0070577	0.00178453	0.000872362	0.00374586	0	0	0	0	0
508524d40fa1145d6023b5a43a013f4c	0.031244	0.0080802	0.0134006	0.0679133	0.00787307	0	0	0	0.0688984	0			0.00404247	0.0159275	0.0360872	0.00152663	0.00360179	0	0	0	0	0
73ecb2b42a2a27b594d1940b3b01355c	0.0020781	0.00242406	0.000281624	0	0.000259114	0	0	0	0	0			0.000323398	0.000858369	0.00508923	0	0.00345772	0	0	0	0	0
ba5461125423602e06e3e0b62d0a2afe	0	0	0	0	0.000378705	0	0	0	0	0			0	0	0	0	0.00336167	0	0	0	0	0
5b2af6c151f46e308f995abe9e3eb50e	7.24918e-05	2.52506e-05	0	0	0	0	0	0	0	0			0.00512047	0.017072	0	0.013249	0.00336167	0	0.0392691	0	0	0
09ef7c91e62c04f93927c7f1b86afdf8	0.00188479	0.00984774	0.00638348	0	0.00207291	0	0	0	0	0			0.00533606	0.00300429	0.0021811	0.00103593	0.00331364	0	0	0	0	0
8ca4a3bc02a3e882f405bb4ef7fd2986	0	0.000101002	0.000187749	0	0.000279046	0	0	0	0	0			0.000538996	0.0037196	0.00158625	0	0.00326562	0	0	0	0	0
8ada693664fde2b0ea99df4da8ee36bf	0	0	0.000140812	0	0.00097666	0	0	0	0	0			0.000538996	0.00138293	0	0.000381659	0.00307352	0	0	0	0	0
e78a758dd0cf4ecdeec205371b241817	0.000918229	0.00229781	0.00229993	0	0.00572044	0	0	0	0	0			0.00177869	0.00548402	0.00171844	0.00179925	0.00292945	0	0	0	0	0
c19cc5e644337749f878921a0f53cfd4	9.66557e-05	0.00227256	0	0	0	0	0	0	0	0			0	0	0	0	0.00288143	0	0	0	0	0
f77335191bfd88a030eae91b440b8841	0.0141842	0.00737318	0.00330908	0	0.0048833	0	0	0	0	0			0.00253328	0.00228898	0.00224719	0.00305327	0.00283341	0	0	0	0	0
f8570c1cefcb885476dfcd4395505832	0.000821574	0.00290382	0.000164281	0	0.00021925	0	0	0	0	0			0	0.000143062	0	0.000327136	0.00278538	0	0	0	0	0
ee702aeb5cd061fabc6182d978666ee5	0	0	0	0	0.000697614	0	0	0	0	0			0.000862394	0.00777301	0.000132188	0	0.00264131	0	0	0	0	0
6b952a73de08f9fe604db1f30be44133	0.00640344	0.00103528	0.0185402	0	0.0151681	5.00438e-05	0	0	0	0			0.00517437	0.0206009	0.00680767	0.00403468	0.00264131	0	0	0	0	0
70e14d0eb54dafc546a06e460268d270	0.000434951	0	0	0	0.000378705	0	0	0	0	0			0.000107799	0	0	0	0.00235317	0	0	0	0	0
54f3fa8080e96ee8c48b77627ac0ae3a	0.001474	0.000530263	0.00117343	0	0.000538159	0	0	0	0	0			0.000916294	0.000810682	0.000594845	0.00245352	0.00230514	0	0	0	0	0.000966317
36934aef9f30b3a823b34b6d0e6b6d89	0.000144984	0.00265131	0	0	0.00075741	0	0	0	0	0			0	0.0018598	0.000330469	0.000272613	0.0022091	0	0	0	0	0
18d3f11b4f13f904a2dde91f7147c2dd	0.000410787	0.00234831	0	0	0	0	0	0	0	0			0	0.0018598	0.00257766	0	0.002017	0	0	0	0	0
e449399592a664c7a14ab58227a5e98d	0.000289967	0	0	0	0	0	0	0	0	0			0.000592896	0	0	0	0.002017	0	0	0	0	0
570624009e56d9b663d257f081246d11	0.000483279	0.000732268	0.000281624	0	0.00163441	0	0	0	0	0			5.38996e-05	0.000381497	0	0.000218091	0.00196898	0	0	0	0	0
3dd272f8e982d693ab208a7f3d552074	0.000869901	0.00777719	0.00699366	0	0	0	0	0	0	0			0	0.0142108	0.000132188	0	0.00187293	0	0	0	0	0
08577b6aac2f5f6555ea43652073b45e	0.000628262	0.00484812	0.0015724	0	0.0152279	0	0	0	0	0			0.00307228	0.00739151	0.0010575	0.00305327	0.00182491	0	0	0	0	0
1db8b37913edafca869c6d415ad3aceb	0.00306882	0.00350984	0.00190096	0	0.00360766	0	0	0	0	0			0.00204819	0.00400572	0.00403173	0.00190829	0.00168083	0	0.00052614	0	0	0
da6a820d6236082bbee9da8395ecc162	4.83279e-05	0	7.0406e-05	0.00233379	0.00406609	5.00438e-05	0	0	7.78513e-05	2.42201e-05			0	0	0.000198282	0.0939971	0.00168083	0	0	0	0	0
17d29b2d80b32d16581a40cb2e8656b9	0	0.000277757	0	0	0	0	0	0	0	0			0	0	0	0	0.00163281	0	0	0	0	0
71d66ceaddb03115b1c894ff4284735c	0.0464189	0.00578239	0.0236564	0	0.026011	0	0	0	0	4.84402e-05			0.0143373	0.0165951	0.00766689	0.0226814	0.00158479	0	0.16956	0	0	0
6322f6eba87e1aa50f198c6c04f0073d	0	0	0	0	0	0	0	0	0	0			0	0	0	0	0.00153676	0	0	0	0	0
32642c1302d34fc0495d0926bae151be	0.00840905	0.00487337	0.00349683	0	0.00253134	0	0	0	0	0			0.00474317	0.00567477	0.0042961	0.00256256	0.00153676	0	0	0	0	0
a93d13739f03c2758445f526ce0bc6bc	0.000289967	0	0	0	0	0	0	0	0	0			0.000323398	0.000381497	0	0.000109045	0.00148874	0	0	0	0	0
9c450530a17263ca8a6cd454ac07266b	0	0.000328258	4.69373e-05	0	0	0	0	0	0	0			0.000161699	0.000572246	0	0	0.00148874	0	0	0	0	0
5ed95fb6dd52aeb5eb4515c818d059da	0.000217475	0.00154029	0	0	0.000777341	0	0	0	0	0			0	0.0018598	0.000264375	0	0.00148874	0	0	0	0	0
9be57903a2865217fcefc8b4e2b4d364	0.00132902	0.000656516	0.000750997	0	0.000896932	0	0	0	0	0			0.00145529	0.00123987	0.00409782	0.00294422	0.00144071	0	0	0	0	0
ed7a0c3ee7374845d2a507b555a37c11	0.000265803	0.00290382	0.000258155	0	0.00179386	0	0	0	0	0			0.000323398	0.00195517	0.00118969	0.000327136	0.00144071	0	0	0	0	0
00ed217e0158736bdb8808b3beb26460	0.000749082	0.00340883	0	0	0	0	0	0	0	0			0.000107799	0	0	0.000272613	0.00144071	0	0	0	0	0
deabd240d700cdaf95e3185422a1573a	0	0.000606015	0.000117343	0	9.96592e-05	0	0	0	0	0			0	0.00033381	0	0	0.00139269	0	0	0	0	0
e4361b0faa955233252e8da7a1e83794	0	5.05012e-05	0	0	0.000239182	0	0	0	0	0			0	0	0	0	0.00139269	0	0	0	0	0
a1d94686c329d9a7bc674627e2180285	0.000894065	0.000101002	0	0	0.00271073	0	0	0	0	0			0.000808495	0	0.000132188	0.000218091	0.00139269	0	0	0	0	0
df41feb57ffff9349fa8c36f6b4a9bfa	0	0	0	0	1.99318e-05	0	0	0	0	0			0	0.000572246	0	0	0.00134467	0	0	0	0	0
cda4d243ad8b0e0814bd96abfbc9f6d5	0.000193311	0.000934273	0	0	0.000239182	0	0	0	0	0			0.000269498	0.00033381	0.000132188	0	0.00134467	0	0	0	0	0
28d09c230390bade39f1ef87782f563f	0	0.00133828	0.000140812	0	1.99318e-05	0	0	0	0	0			0.000161699	0.000762995	0.000132188	5.45227e-05	0.00134467	0	0	0	0.000309215	0
fb08afe65a099ec28a78c9d8155b16e4	0.000579934	0.00227256	0	0	0.00271073	0	0	0	0	0			0.000161699	0.00157368	0.00152016	0.000926885	0.00134467	0	0	0	0	0
03aed0890ce95b1c85b351723a23be0c	0.00055577	0.0466631	0.00070406	0	0.0322696	0	0	0	0	0			0.00398857	0	0.0144085	0.0105229	0.00129664	0	0	0	0	0
9bfc9ecb4864e67cd7d432a627d7fe11	0	0.00426735	0.00117343	0	0.000896932	0	0	0	0	0			0	9.53743e-05	0	0.000327136	0.00129664	0	0	0	0	0
30ab808928dd752d7fc5e409c1ad226f	0.000289967	0.00232306	0.00185402	0	0.00237189	0	0	0	0	0			0.000215599	0.00233667	0.000594845	0.000218091	0.00129664	0	0	0	0	0
3c28c509f2aa3ce099df6e80a10e2c1b	7.24918e-05	0.000631265	0.000211218	0	0.000318909	0	0	0	0	0			0.000269498	0.000429185	0	0	0.00129664	0	0	0	0	0
b5a00ae23aa44a9c6723f0cb8844eca7	0	0.00121203	0	0	0	0	0	0	0	0			0.00576726	0.00343348	0	0.00670629	0.00124862	0	0	0	0	0
344f99ab3dbd74627665bed741e38e3b	0.000314131	0.000303007	0	0	0	0	0	0	0	0			0	0.000810682	0.000462657	0	0.00124862	0	0	0	0	0
594d41d9ad377df182cb4840335c355f	0.000289967	0.000681767	0.000492842	0	0.000418568	0	0	0	0	0			0.000107799	0.000476872	0.000925314	0.000109045	0.0012006	0	0	0	0	0
c59e12a431be8293c3f2d6f6fd01af0c	0.00067659	0.00156554	0.000187749	0	0	0	0	0	0	0			0.000431197	0	0	0	0.0012006	0	0	0	0	0
374ba4929881c3823a4debec2407722b	0.000314131	0.00146454	0	0	0.000617887	0	0	0	0	0			0.000107799	0.00114449	0.000528751	0.000654272	0.00115257	0	0	0	0	0
8a9b52ca0f85ada2b6e4d61f704f53f9	0	0	0	0	0.00534173	0	0	0	0	0			0.000269498	0.00553171	0	0	0.00115257	0	0	0	0	0
e5304eed38297eb82b3cd2a84a8652d9	0	0	0.000445905	0	0.00165434	0	0	0	0	0			0.000538996	0.00305198	0	0.00234447	0.00110455	0	0	0	0	0
a8755d2daad093cbe6c9c04b7927bbbd	0.0264353	0.00335833	0.00614879	0.000700137	0.00900919	0	0	0	0	0			0.0150919	0.000762995	0.0085922	0.00856006	0.00105652	0	0	0	0	0
0a35959a68d81497a42b9f39ef83eeb7	0	0	0	0	0	0	0	0	0	0			0	0	0	0	0.00105652	0	0	0	0	0
32d5190d82455fc62b873df1a9194150	4.83279e-05	0.000202005	0.00227646	0	0	0	0	0	0	0			0.000323398	0.000906056	0.000132188	0.000163568	0.0010085	0	0	0	0	0
d0d140a79ff49697c839fafe95588bad	0.000386623	0.000681767	0.000234687	0	0.000777341	0	0	0	0	0			0	0.000381497	0.000462657	0.000163568	0.0010085	0	0	0	0	0
b1b3c3843166a75810e96966b01becd9	0.000338295	0	0.000398967	0	0.000298977	0	0	0	0	0			0.000107799	0	0	0.000218091	0.0010085	0	0	0	0	0
34f937457eca33a3b558bf78f6b4f3e6	0.00488111	0.00373709	0.0105609	0	0.00235196	0	0	0	0	0			0.00592896	0.00243205	0.00244547	0.0045799	0.000960476	0	0	0	0	0
4f6f8f2b3e3966da6e698bf8b9455e8d	0.000410787	0.000378759	0.000281624	0	0.000259114	0	0	0	0	0			0.000646796	4.76872e-05	0	0.000109045	0.000960476	0	0	0	0	0
c30a81a1a0b3cc752fdb1edee192134b	0	0.000202005	0	0	0	0	0	0	0	0			0	0	0.000396563	0	0.000960476	0	0	0	0	0
cd453c6d8ea3bd1ce70a8621264b9ad2	0.000217475	0	0	0	7.97273e-05	0	0	0	0	0			0	0	0	0.000109045	0.000912453	0	0	0	0	0
0125d3bf34fd092ad0c6e284fd4254d7	0	0.000176754	0	0	0.000139523	0	0	0	0	0			0.000215599	9.53743e-05	0	0	0.000912453	0	0	0	0	0
5edb05c314081a85069a2b6d57e3c6c2	0	0	0	0	0.000119591	0	0	0	0	0			0	4.76872e-05	0	0	0.000912453	0	0	0	0	0
d02b22d9d7849de7ee526fb8422a4ee6	9.66557e-05	0.000479762	0.000962215	0.000583448	0.000558091	0	0	0	0	0			0.000431197	0.0022413	0.000528751	0	0.000864429	0	0	0	0	0
eea9d4560d90d55952777c49fe0db3d2	0.00239223	0.00242406	0.00150199	0.000204207	0.00342828	0	0	0	0	0.00193761			0	0	0.0064772	0	0.000864429	0	0	0	0	0
783cc1affc7f626a1c010dacb06cf589	0	0.000707017	0	0	5.97955e-05	0	0	0	0	0			0	0.00195517	0	0	0.000864429	0	0	0	0	0
ca77419492ffed97bd51be93826db98a	0	0	0	0	0	0	0	0	0	0			0.000161699	0	0	0	0.000864429	0	0	0	0	0
a9679b273c07c8a941aafa62b30c2c3b	7.24918e-05	0.00161604	0	0	0	0	0	0	0	0			0	0.00219361	0	0	0.000816405	0	0	0	0	0
a7a1a93ecfcef4cb45b42307a4fa3bca	0	0	0	0	0	0	0	0	0	0			0.000485097	0.000190749	0	0	0.000816405	0	0	0	0	0
d9c70077765752573ce317a396933cc0	0	0	0	0	0	0	0	0	0	0			0	0	0.000198282	0	0.000816405	0	0	0	0	0
dad19b3cc739b18cb8fde0e57a802b80	0	0.00133828	0.000164281	0	0	0	0	0	0	0			0	0	0	0	0.000816405	0	0	0	0	0
1b8aac6bd97ef49e6481be0850595977	0.000434951	0.00146454	7.0406e-05	0	0	0	0	0	0	0			0	0	0	0	0.000768381	0	0	0	0	0
47a08aadea4d8a73a00bd4778ed4261d	0	0.00121203	0.000211218	0	0.000239182	0	0	0	0	0			0.00113189	0.00104912	0.00165235	0.00130854	0.000768381	7.58581e-05	0	0	0	0
fb4e53d3f95b240d99e2986fe6fb2ee8	0	0	0	0	0	0	0	0	0	0			0	0	0	0	0.000768381	0	0	0	0	0
a6aa0a15c1d806b5531f10185e8eb6a1	0.00248888	0.00308057	0.00227646	0	0.00235196	0	0	0	0	0			0.00528216	0.00238436	0.00132188	0.00174472	0.000720357	0	0	0	0	0
eeeb3cdd6758ea03d0e6f38461b60830	0	0.000378759	0.000140812	0	0	0	0	0	0	0			0.000323398	0.0185026	0.000198282	0.000218091	0.000720357	0	0	0	0	0
109d8be93136956ca2520f3ee1ed4fa9	0	0.00249981	0.000187749	0	0	0	0	0	0	0			0	0.00033381	0.00152016	5.45227e-05	0.000672333	0	0	0	0	0
9c7e1059ed1d20f8c2801439faaf2817	0.000144984	0	2.34687e-05	0	0	0	0	0	0	0			0	0	0	0	0.000672333	0	0	0	0	0
47a33be537ddd236047d0762a0289582	4.83279e-05	0	0	0	0	0	0	0	0	0			0	0.000143062	0.00204891	0	0.000672333	0	0	0	0	0
644bf633912f48d076e9b35b1da36cec	0	0	0	0	0	0	0	0	0	0			0.000161699	0.000238436	0	0	0.000672333	0	0	0	0	0
f006e109404199047078f5593f892e4c	0.000265803	0.00174229	2.34687e-05	0	0.00155468	0	0	0	0	0			0.000161699	0.000143062	0.000396563	0	0.000672333	0	0	0	0	0
41c735f7cbe88a499ce0fb6a12992448	0.000193311	0.00186855	0	0	0.000637819	0	0	0	0	0			0.000161699	0.000858369	0	0	0.00062431	0	0	0	0	0
ac7366ca586fc89ba3d157fb04476ac3	7.24918e-05	0.000252506	0	0.00983109	0.000119591	0	0	0	0.000700662	0			0.000107799	0.00128755	0.000793126	0	0.00062431	0	0	0	0	0
53d442e1e344ed5313bcc6bbd17496e2	0.000434951	5.05012e-05	0.000187749	0.00105021	0.00097666	0.00382835	0.000527784	0.000276181	0.000311405	0.00125945			0.000107799	0.000143062	0.00085922	0.00190829	0.00062431	0.00925469	0.0706462	0.053654	0.00974026	0.00124241
1a75bfff5c6cd128c642855486ca46c9	0.00265803	0.0265889	0.000398967	0	0.0013155	0	0	0	0	0			0.00264108	0	0.0107072	0.000109045	0.00062431	0	0	0	0	0
586fdef8302b2886e5dc2dfba0750291	0	0	0	0	0	0	0	0	0	0			0	0	0	0	0.000576286	0	0	0	0	0
2d73657abcaae67d39db51fd53806d2d	0.000386623	0.0019948	0.000187749	0	0.000179386	0	0	0	0	0			0.000161699	0.000143062	0.000330469	0.000163568	0.000576286	0	0	0	0	0
2beeae616de6b975233101089bcd63fe	0.00067659	0	0	0	0	0	0	0	0	0			0	0.00734382	0.000528751	0	0.000528262	0	0	0	0	0
b398fbe26b950014d5e83caadbd824b7	0.000749082	0.000732268	0	0	0.000179386	0	0	0	0	0			0.000431197	0.000953743	0.00270985	0.000381659	0.000528262	0	0	0	0	0
168ec6ea98c88559f8b696ed268b089d	0.000773246	0	0	0	0.000119591	0	0	0	0	0			0.000754595	0.00219361	0.00456048	0	0.000528262	0	0	0	0	0
b43695acebe1c901f8b533a5288283c0	0.000217475	0.000454511	0.000211218	0	0.000119591	0	0	0	0	0			0.000107799	0.000476872	0.000396563	0.000436181	0.000528262	0	0	0	0	0
71d74e7ae564eaf19937c1160dac07a9	0.00012082	7.57518e-05	0.000117343	5.83448e-05	5.97955e-05	0	0	0	0	0			0.000323398	0.000190749	0.000462657	0.000436181	0.000528262	0	0	0	0.017316	0
09e73131aadbd76e5db00b54d75f4d03	0.00710419	0.00671666	0.00222952	0	0.00627853	0	0	0	0	0			0.00927074	0.000953743	0.00297422	0.00387111	0.000528262	0	0	0	0	0
4d467d10ace731655a8a078791199934	0	0	0	0	7.97273e-05	0	0	0	0	0			0.000215599	0.000953743	0	0.000109045	0.000480238	0	0	0	0	0
0fafa602ab4e513281b4b0872a1bd839	0.000700754	0.000277757	0	0	0.000737478	0	0	0	0	0			0.000215599	0.000238436	0.000462657	0	0.000480238	0	9.56617e-05	0	0	0
7c0e8045d00b5a0aecb599dc2cebaa46	0	0	0	0	0	0	0	0	0	0			0	9.53743e-05	0	0	0.000432214	0	0	0	0	0
da8a2ae618718d90f6250cbce8db870c	0	0	0	0	0	0	0	0	0	0			0	0	0.000132188	0	0.000432214	0	0	0	0	0
d8f119caabd3a69bb192c46d4e5b46d0	0.00483279	0.00318158	0.0101619	0.0248257	0.00414582	0	0	0	0.0282989	0			0.00307228	0.0130186	0.00132188	0.00278066	0.000432214	0	0	0	0	0
2a74c57a46daec3a3def19aa4ad0a52b	0	0.000303007	0.000140812	0	0.000318909	0	0	0	0	0			0.000323398	0.00033381	0	0.000109045	0.000432214	0	0	0	0	0
f245c43b07137fcf39bd48c41cd0045d	0	0.000277757	0	0	0.000239182	0	0	0	0	0			0	0	0	0	0.000432214	0	0	0	0	0
5ccbc60b489e1614ce448018a0d0034f	0	0	0	0	0	0	0	0	0	0			0	0.000143062	0	0.000545227	0.000432214	0	0	0	0	0
8c18fc84f4d63716d53d228cd6fcbab0	0	0	0	0	0.0004385	0	0	0	0	0			0.000269498	0.000286123	0	0.000272613	0.000384191	0	0	0	0	0
ea580018ed891b5b0c2e26cd817dce58	0	0.000176754	0	0	0.000119591	0	0	0	0	0			0	0.000238436	0	0	0.000384191	0	0	0	0	0
8c9bba9516c04baa4a1c853583e5eed6	0.00055577	0.000858521	0.000187749	0	0	0	0	0	0	0			0	9.53743e-05	0	0.000272613	0.000384191	0	0	0	0	0
a6141ae1de266551c0a07a2a4eb23472	4.83279e-05	0.000126253	7.0406e-05	0	0	0	0	0	0	0			0	9.53743e-05	0	0	0.000384191	0	0	0	0	0
d5f386f1a19e3146f461548e62256919	0.00012082	0	0	0.000262551	0.000857069	0	0	0	0	0			0.000431197	0.00104912	0	0	0.000336167	0	0	0	0	0
9a7d336b07dbbc3b094bb6221ec4d367	9.66557e-05	0.000505012	7.0406e-05	0	0.000398637	0	0	0	0	0			0.000323398	0	0.000264375	0.000163568	0.000336167	0	0	0	0	0
a6b6b795301ebacd388eec70cb9f8883	0	0.000303007	7.0406e-05	0	3.98637e-05	0	0	0	0	0			0.000269498	0.00100143	0	0.000163568	0.000336167	0	0	0	0	0
361ada0520a6630c55d754c48ffbb4d3	0.000700754	5.05012e-05	0	0	0	0	0	0	0	0			0.000215599	0	0	0	0.000336167	0	0	0	0	0
803b4ce3d94bbb3c4bcf92e61d140284	0	0.000732268	0.00220605	0.00288807	0.00119591	0	0	0	0	0			0.000485097	0	0	0.000272613	0.000336167	0	0	0	0	0
4d03f1ca6ef240294fcbe28a24935b4a	0	0	0	0	5.97955e-05	0	0	0	0	0			0	0	0	0	0.000336167	0	0	0	0	0
1ec63c6720f895727910b060eaf1c05e	0.00524357	0.00179279	0.00488148	0	0.00508262	0	0	0	0	0			0.00743815	0	0	0.00136307	0.000336167	0	0	0	0	0
551c50d2cb548ec954b999d2bf9b5017	0.00212643	5.05012e-05	0.000633654	0	0.00143509	0	0	0	0	0			0	0.000190749	0.00396563	0.00376206	0.000336167	0	0	0	0	0
64350298ac72f0e2b43719d4548c2217	0.000700754	0	0.000187749	0	0	0	0	0	0	0			0	0	0	0	0.000336167	0	0	0	0	0
8343218eb0882d4912e9ffc97ead0002	0.000144984	0	0	0	0	0	0	0	0	0			0	0	0	0	0.000336167	0	0	0	0	0
22227ecbd7743b04491fb81fea2a8169	0	0.000328258	0	0	0.000159455	0	0	0	0	0			0	9.53743e-05	0	0.000109045	0.000288143	0	0	0	0	0
1869a483ec54a322c6e637e32295b4ac	0.00055577	0.000227256	0.00124384	0	0.000518228	0	0	0	0	0			0.000431197	0.000143062	0	0.000763317	0.000288143	0	0	0	0	0
16e8e03ccc11d99c52ed1295692c665f	0	0	0	0	0.00199318	0	0	0	0	0			0.000107799	0.000143062	0.000396563	0	0.000288143	0	0	0	0	0
62577b3d80d526df8050a2665f9d7404	7.24918e-05	0	0	0	0	0	0	0	0	0			0	0.000143062	0	0	0.000288143	0	0	0	0	0
8d633ae2070e16bb4c8db5d1fc3b995a	0.00012082	0.000353509	0	0	0.000817205	0	0	0	0	0			0.000269498	0.000524559	0	0.000109045	0.000288143	0	0	0	0	0
33936d2210c245e8c27145f460342724	0	0	0	0	9.96592e-05	0	0	0	0	0			0.000107799	0.000143062	0	0	0.000288143	0	0	0	0	0
3d88be34164042bd099c947b61e102db	0.00198144	0	0.00190096	0	0	0	0	0	0	0			0.00204819	0	0	0.000490704	0.000288143	0	0	0	0	0
0b98a395ba83623146746156a838174e	4.83279e-05	0	0.000938747	0.0121357	0.000378705	0	0	0	0	0			0.00274888	0.000143062	0	0.00283518	0.000288143	0	0	0	0	0
41a3623fddd792e425294a4328f24f99	0.000338295	7.57518e-05	0.000117343	0	0.000239182	0	0	0	0	0			0	9.53743e-05	0	0	0.000288143	0	0	0	0	0
a42a847605107dc9218a0a036132df8b	0.000144984	0	0	0	0	0	0	0	0	0			0	0.000476872	0	0	0.000288143	0	0	0	0	0
372868c395b5f16f7c05413fa1475251	0	0.000378759	0	0	0.00021925	0	0	0	0	0			0	0.000238436	0	0	0.000288143	0	0	0	0	0
c76ddc79ae7ee6143b3220e0858857e8	0	0.000126253	0.000117343	0	0.000378705	0	0	0	0	0			0	0	0.000198282	0.000109045	0.000288143	0	0	0	0	0
7722098eb182a15ba49ee31aae732cc6	0	0	0.000187749	0	0	0	0	0	0	0			0.000161699	0	0	0	0.000288143	0	0	0	0	0
2e580d583bec13e39a49e76cc87a6bb5	0.00012082	5.05012e-05	0	0	0.000378705	0	0	0.000100429	0	0			0	9.53743e-05	0.000528751	0	0.000240119	0	0	0	0	0
e27680d4009f98f30248d823bc17fb8e	0	0	0	0	0	0	0	0	0	0			0.000323398	0.000143062	0.000396563	0.000327136	0.000240119	0.000113787	9.56617e-05	0.000142318	0	9.20302e-05
2b719f944ddc3c4e8bfc851bd2c145b8	0	0.000126253	0.000328561	0	0	0	0	0	0	0			0.000377297	0.000715308	0.000132188	0.000163568	0.000240119	0	0	0	0	0
8e9eaf02dc307b243181351cf3d035b9	0	0	0.000844872	0	0	0	0	0	0	0			0.000538996	0	0	0	0.000240119	0	0	0	0	0
26c9f4f844da09bdd5c1603be193969c	0.00159482	0.000732268	0.000797935	0.00493013	0.000896932	5.00438e-05	0	0.0636722	0.0072791	4.84402e-05			0.00301838	0.000762995	0.00251157	0.0016902	0.000240119	0	0	0	0	0
42f5627d51cecd554c44788a5ebe6c58	4.83279e-05	0.000580764	0.000164281	0	0.000338841	0	0	0	0	0.000508622			0	0.00033381	0	0.000163568	0.000240119	0	0.000143493	0	0	0
6c24037514ec7b31c50f049bbf433128	0	0	0	0	3.98637e-05	0	0	0	0	0			0.000107799	9.53743e-05	0	0	0.000240119	0	0	0	0	0
2a3c3fb7978e9acc83844091a978011c	4.83279e-05	0	0	0	0	0	0	0	0	0			0	0	0	0.000218091	0.000240119	0	0	0	0	0
0fdb073912849dd5e3c765c8d5843222	0.00055577	0	0	0	0	0	0	0	0	0			0.000323398	0.000715308	6.60939e-05	0	0.000240119	0	0	0	0	0
1a5d0e808e84becb6605c069108a4572	0.000217475	0.00040401	0.000140812	0	0.000119591	0	0	0	0	0			5.38996e-05	0.000143062	0	0.000272613	0.000240119	0	0	0	0	0
db11e55183021a236ee4e39b4a8ad917	0	0.00042926	0	0	3.98637e-05	0	0	0	0	0			0.000107799	0.000143062	0	0	0.000192095	0	0	0	0	0
212e3340b0fb036db0d85f300e95c3fa	0	0	0.000140812	0	0	0	0	0	0	0			0.000377297	0.00033381	0	0	0.000192095	0	0	0	0	0
53bff82797bbcbfa77e3a42fdf125615	0	0.000353509	0	0	5.97955e-05	0	0	0	0	0			0.000161699	0.000143062	0	0	0.000192095	0	0	0	0	0
76e1068e9762062d914233f99eb295a3	0	0	0	0	0	0	0	0	0	0			0	0.000572246	0	0	0.000192095	0	0	0	0	0
cd86e26086bd058596cd051fa3ad2e20	0.000144984	0.00113628	0	0	3.98637e-05	0	0	0	0	0			0	0	0	0	0.000192095	0	0	0	0	0
f4f297232da0f8d7dae7f9c432501e22	0.000169147	0	0	0.0159573	0	0	0	0	0.0137018	0			0	0	0.000462657	0	0.000192095	0	0	0	0	0
bcc7da211cfd8c6f2b18577d26787e5d	0	0	0	0	0	0	0	0	0	0			0	0	0.00171844	0	0.000144071	0	0	0	0	0
ac1ecfccfe7157c5c56b9ad633d96f25	0.000845737	0.000707017	0.00168974	0.00011669	0.000837137	0	0	0	0	0			0.00226378	0	0.00191672	0.00114498	0.000144071	0	0	0	0	0
74a64156b5dcf203c590fe58d0a47170	0	0	0	0	0	0	0	0	0	0			0	0.00033381	0	0	0.000144071	0	0	0	0	0
ee5ac8f66cb4de22dd0b821f7bbce7a4	0	0.000101002	0.000187749	0	0	0	0	0	0	0			0	0.000143062	0	0.000109045	0.000144071	0	0	0	0	0
df6e7cb3635984725116b61be57f20d7	0	0.000202005	0	0	7.97273e-05	0	0	0	0	0			0	0	0	0	0.000144071	0	0	0	0	0
8f98fb8693ed59c21399d83ce2d10724	0.000338295	0.000353509	0.0518892	0.000350069	0.000717546	0.000175153	0.000150795	0.308619	0.129428	0.000411742			0.000161699	9.53743e-05	0.000198282	0.000109045	0.000144071	0.000189645	0	0.000177898	0	0.000230075
7b922bd11ea3f2de8a1d01bc0314871f	0	0	0	0	0	0	0	0	0	0			0.000107799	0.000190749	0.000198282	0.000327136	0.000144071	0.000379291	0	0.000142318	0	0.000368121
f950171df010c63a734b9818e7e3882f	7.24918e-05	0.000176754	0	0	0	0	0	0	0	0			0	0	0	0	0.000144071	0	0	0	0	0
7700950a54a0783d23b997e5c52ebd80	0.00171564	0.000934273	0.00164281	0	0.00536166	0	0	0	0	0			0.00129359	0	0.000132188	5.45227e-05	0.000144071	0	0	0	0	0
d0b698c7298bf04110a6d2f220879bfb	0	0	0	0	0	0	0	0	0	0			0.000161699	0.000238436	0.000396563	0	0.000144071	7.58581e-05	9.56617e-05	7.11592e-05	0	0
76d6605d259dce6b233657c845924259	2.41639e-05	7.57518e-05	0.000469373	0	0	0	0	0	0	0			0.000161699	0	0	0.000109045	0.000144071	0	0	0	0	0
f52e1a12be570de02858cee034ff56b3	2.41639e-05	0	0.000211218	0	0	0	0	0	0	0			0.000161699	0	0	0	0.000144071	0	0	0	0	0
24d5108f3df1de5451fb7dc6564a6758	0	0	4.69373e-05	0	0	0	0	0	0	0			0.000161699	9.53743e-05	0	0.000109045	0.000144071	0	0	0	0	0
2a75614f7282c9e265ed4b5f2b4f4520	0.000144984	0.000101002	0.000305093	0	3.98637e-05	0	0	0	0	0			0.000107799	0.00033381	0	0.000163568	9.60476e-05	0	0	0	0	0
cecd918ef6410027a427d5f9fa36d48d	4.83279e-05	7.57518e-05	7.0406e-05	0	0.000139523	0	0	0	0	0			0	0	0	0.000218091	9.60476e-05	0	0	0	0	0
67f36cde6621770649cffd0a5c30fe42	7.24918e-05	0.00136353	0	0	0.000717546	0	0	0	0	0			0	0.000286123	0	0	9.60476e-05	0	0	0	0	0
adc61945a7a169f9b0420e3fd8c958b9	4.83279e-05	5.05012e-05	0.000398967	0	0	0	0	0	0	0			0	0.00104912	0.000198282	0	9.60476e-05	0	0	0	0	0
a5189f77a2cfeab3bc1602ff5c8ac3e9	0	0	0	0	0	0	0	0	0	0			0.000161699	0.000190749	0.000330469	0.000163568	9.60476e-05	0.000227574	0	7.11592e-05	0	0.00018406
d8908c8456f880419b73a033f3c17e60	7.24918e-05	0.000101002	0.000258155	0.000350069	0	0	0	0	3.89257e-05	0			0	0	0	0	9.60476e-05	0	0	0	0.000618429	0
423abe02bbe45aca37b9c5153a395d21	0	7.57518e-05	0.000117343	0.000204207	3.98637e-05	0	0	0	0.000583885	0			0	0	0	0	9.60476e-05	0	0	0	0.000309215	0
883fc1d00a0c39b443ed0cd83ca6b44d	0	2.52506e-05	0.000164281	0	0	0	0	0	0	0			0	0.00033381	0.000132188	0	9.60476e-05	0	0	0	0	0
892491fdeb936adbcff225e26ae6c5df	0.00111154	0.00671666	0.000117343	0	0	0	0	0	0	0			0	0.000190749	0	0	9.60476e-05	0	0	0	0	0
273c5d72a2d03fbc2e423de43bfe9866	0	0	0	0	5.97955e-05	0	0	0	0	0			0.000107799	0	0	0.000272613	9.60476e-05	0	0	0	0	0
d0a230ab405682a02656b339ef742cb1	0.000265803	0	9.38747e-05	0	0.000259114	0	0	0	0	0			0	0	0.000330469	0	9.60476e-05	0	0	0	0	0
8242fad58be4334cc489a158cff22d15	4.83279e-05	0	0	0	0.000518228	0	0	0	0	0			0	0	0.000132188	0	9.60476e-05	0	0	0	0	0
7b94490ebea38742392474448eda30f5	0	2.52506e-05	7.0406e-05	8.75171e-05	0	0	0	0	0	0			0	0	0	0	9.60476e-05	0	0	0	0.000154607	0
1b158b8b2922d4fcad5d9cea607cbb7d	0.000265803	0.000227256	0.000633654	0.0760816	0.000597955	0.394045	0.78768	0.116448	0.0520047	0.0662904			0.000323398	0.000190749	0.000330469	0.000436181	9.60476e-05	0.608572	0.297652	0.572084	0.397495	0.382662
00ce87d62edbc3525b0a57bebd39566f	0.00012082	0	0	0	0.000139523	0	0	0	0	0			0	0.0010968	0	0	9.60476e-05	0	0	0	0	0
ede5e8002b7d759c5782c120e8ed7743	0	0	7.0406e-05	0	0	0	0	0	0	0			0	0.000286123	0.000132188	0	9.60476e-05	0	0	0	0	0
e51ba07fdb38d8e5b720a5d39414bab1	4.83279e-05	0	0	0	0	0	0	0	0	0			0.000107799	9.53743e-05	0	0.000109045	9.60476e-05	0	0	0	0	0
9f0ac1af4526ca098729ef123c113c76	0	0.000631265	4.69373e-05	0	0.000637819	0	0	0	0	0			0.000323398	0.000858369	0	0	9.60476e-05	0	0	0	0	0
77a77eae86afdce64d710bd6818fef78	0.00055577	0.000555513	0.00035203	0	0	0	0	0	0	0			0.000269498	9.53743e-05	0	0.000708795	9.60476e-05	0	0	0	0	0
6d2b0b86123efffa3a38c115dd4dfbed	7.24918e-05	0	0	0	9.96592e-05	0	0	0	0	0			0.000107799	0.000381497	0.000198282	0	9.60476e-05	0	0	0	0	0
480d667a480ad5d522b4e7291d0c96e9	0	5.05012e-05	7.0406e-05	0	5.97955e-05	0	0	0	0	0			0.000107799	0	0.000198282	5.45227e-05	4.80238e-05	0	0	0	0	0
25a4892d77663f9381da439cee3a6f5a	0	2.52506e-05	0	0.000204207	3.98637e-05	0	0	0	0.000389257	0			0	0	0	0	4.80238e-05	0	0	0	0	0
8cad17f39ee2639a238ca459382c571d	0.000289967	0.000303007	0	0	0	0	0	0	0	0			0	0.000286123	0	0.00152663	4.80238e-05	0	0	0	0	0
a13022f2aa582d1fcdb0ba328bb76447	4.83279e-05	0	4.69373e-05	0	5.97955e-05	0	0	0	0	0			0.000161699	0.000143062	0.000132188	0.000163568	4.80238e-05	0	0	0	0	0
46192bccf8d0f37bd5eebcbf34fadd03	0	0	2.34687e-05	0	0.000478364	0	0	0	0	0			0	0	0	5.45227e-05	4.80238e-05	0	0	0	0	0
0b5f7aa34f17e678f55403c3427d9237	0	2.52506e-05	7.0406e-05	0	7.97273e-05	0	0	0	0	0			0	0	6.60939e-05	0	4.80238e-05	0	0	0	0	0
10026274beb64fcd50eaa07ebdf4cfa4	0	0	0.000164281	0	0	0	0	0	0	0			0.000215599	9.53743e-05	0	5.45227e-05	4.80238e-05	0	0	0	0	0
8d6ed68444c4e71347ae9e85a4f8c458	0	7.57518e-05	9.38747e-05	0	0.000458432	0	0	0	0	0			0	0	0	0	4.80238e-05	0	0	0	0	0
d353248c8a7d31bc9f8378a320b77924	0.000531606	0.000277757	0.00117343	0.0559818	0.00075741	0.597798	0.0749453	0.0124783	0.020397	0.0217981			0	0	0	0	0	0.338896	0	0	0.223253	0.182772
956416c01a4a90e6ba8617b029c802e2	0	0	0	0	0	0.000625547	0	0	0	0			0	0	0	0	0	0	0	0	0	0
c6b138ed11bfdbdb9db3033be594987e	7.24918e-05	5.05012e-05	0	0	0	0.000475416	0.00444847	7.5322e-05	0	9.68804e-05			0	0	0	0	0	0	0	0	0	0
8408e794ffeec7ec04242c246d36bae6	0	0	0	0	3.98637e-05	0.000450394	0.00429767	0	0	4.84402e-05			0	0	0	0	0	0	0	0	0	0
da2d5f10af0d4c509e9d539e9eac76ca	0	0	0	0	0	0.00040035	0	0	0	0			0	0	0	0	0	0	0	0	0	0
22c8e6e55e7d3f64fc2fdf7b5cc181a2	0.000193311	0	0.000539779	0.00875171	0	0.000350307	0.065219	0.0106957	0.0110938	0.138273			0	0	0	0	0	0	0	0	0	0.289573
ef3312bbe2c56a7ae478328b274b3661	0	0	0	0	3.98637e-05	0.000350307	0.00459926	0	0	9.68804e-05			0	0	0	0	0	0	0	0	0	0
e387d60d4ded0507c274fc24f13f983a	0	0	0	0	0	0.000150131	0.00256352	0	0	7.26603e-05			0	0	0	0	0	0	0	0	0	0
3f0b0108af3848e5b83c520c3fc0da88	4.83279e-05	5.05012e-05	0	0	0	0.000100088	0.000527784	0	0	0			0	0	0	0	0	0	0	0	0	0
b85eba4bd049b34b9ab06853403f6675	0.000144984	0	7.0406e-05	0.00268386	1.99318e-05	0.000100088	0.0397346	0.00296267	0.0043986	0.0371537			0	0	0	0	0	0	0	0	0	0.0968618
d04db31eb1abae895d806b53ef3e6d33	0	0	0	0	0	5.00438e-05	0.000603182	0	0	0			0	0	0	0	0	0	0	0	0	0
43bafcbff59dcf1ac8758da64ef9b5bc	0.0163107	0.00762568	0	0	0.00508262	5.00438e-05	0	0	7.78513e-05	0.0339082			0	0.00171674	0.00257766	0	0	0	0.0210934	0	0	0
7d17d197d7978be0b6684209ce257e20	0.0129519	0.0133071	0.00959869	0	0.0164238	5.00438e-05	0.000150795	0	0	7.26603e-05			0	0.000190749	0.000396563	0	0	0	0	0	0	0
2959b2ddb3305c3425b69fe2bb56c507	4.83279e-05	0	0	0	0	5.00438e-05	0.000376989	0	0	4.84402e-05			0	0	0	0	0	0	0	0	0	0
9baebca868145d4bb01f9a4d22a434b3	9.66557e-05	0	9.38747e-05	0.0011669	0	2.50219e-05	0.00731358	0.00188305	0.00268587	0.0213864			0	0	0	0	0	0	0	0	0	0.0379164
57d52f46acd5562d4edee17e354f9cc6	0.0855645	0	0	0.176318	0	0	0	0	0.24854	0			0	0	0.0596827	0	0	0	0	0	0	0
d7a480ef3329cd35e94fd58956fa41e1	0.0359801	0	0.0321286	0	0	0	0	0	0	0			0.0140678	0	0.0257766	0.0341857	0	0	0	0	0	0
24d7a9f15604bc88f81e5f19fe35e9bc	0.0151266	0	0	0	0	0	0	0	0	0			0	0	0	0	0	0	0	0	0	0
162aba355417e2f3853de66ffbf707f8	0.0147158	0.00515112	0.0279042	0	0.0227422	0	0	0	0	0			0.0159543	0	0.00310641	0.0319503	0	0	0	0	0	0
65a39bc08ea93ac99b021f4dc1850237	0.0118162	0.0238871	0.0404365	0	0.0247753	0	0	0	0	0			0	0	0.00118969	0	0	0.000113787	0	0	0	9.20302e-05
6f858676ace001f54549a9646247c0ec	0.00686256	0	0.00553861	0.000262551	0	0	0	0	0	0			0.00323398	0.00448259	0.00456048	0.00212638	0	0	0	0	0	0
8758236691b54d07ac60bd5d29100715	0.0050261	0	0	0	0	0	0	0	0	0			0	0	0	0	0	0	0	0	0	0
668fdb718997fc1589c7817655d4bb5f	0.00398705	0.000631265	0.000211218	0.0689635	0.00187359	0	0	0	0.0485403	0.42126			0	0	0.00244547	0	0	0	0	7.11592e-05	0	0
743a38149b3bbe5e805318d7baa101b0	0.00350377	0	0	0	0	0	0	0	0	0			0.000700695	0	0	0	0	0	0	0	0	0
b61ee4ecb0582e6350d1148cb523de88	0.00328629	0.00257556	0.00100915	0	0.0039465	0	0	0	0.000116777	0			0	0	0.00918705	0	0	0	0	0	0	0
91a8a73d855590a8ec98d20be7ceea97	0.00292384	7.57518e-05	0	0	0	0	0	0	0	0			0	0	0	0	0	0	0	0	0	0
5443fa3f8d3b189b7b60967095468987	0.00280302	0	0	0	0	0	0	0	0	0			0.000646796	0	0	0	0	0	0	0	0	0
1cae7bb32bac27e915fe7288ecc10731	0.00244056	0	0.00413049	0	0	0	0	0	0	0			0	0	0	0	0	0	0	0	0	0
3215ddc073c6860993bbd4c1fbf91f1a	0.00227141	5.05012e-05	0.00237034	0	0.00287018	0	0	0	0	0			0	0	0.0054197	0	0	0	0	0	0	0
516f99f6dbcb20a7bc67fda26b5c9d15	0.00159482	2.52506e-05	0	0	0	0	0	0	0	0			0	0	0	0	0	0	0	0	0	0
3039d77adad79495aad656660f2a23b3	0.00130485	0.00179279	0.000657123	0	0.00117598	0	0	0	0	0			0	0.000429185	0.000727032	0.000490704	0	0	0	0	0	0
583d040da1f83aa5e2797c3aa83a93b5	0.00111154	0	0	0	0	0	0	0	0	0			0	0	0	0	0	0	0	0	0	0
d5f5b10a77280e764ab6249027f8a643	0.00101488	0	0.000868341	0	0	0	0	0	0	0			0	0	0.000198282	0	0	0	0	0	0	0
a8da40b1abaf03f401ae36a2f6a2e99d	0.000966557	0.000707017	0.000328561	0	0.0075741	0	0	0	0	0			0.00220989	0	0.00693985	0.00081784	0	0	0	0	0	0
ab3a251af8231ea4969518c6aab18d83	0.000966557	0.00138878	0.000797935	0	0.00143509	0	0	0	0	0			0.00118579	0.000143062	0.000330469	0.000109045	0	0	0	0	0	0
430e658f46c10605a8f0d74bc368af39	0.000942393	0.000505012	0.00199484	0.00568861	0.000737478	0	0	0	0.00720125	0			0.00134749	0.0048164	0	0.000872362	0	0	0	0	0	0
5420199d2a70e68cf7b96a56d992426b	0.000942393	0	9.38747e-05	0	0.000139523	0	0	0	0	0			0.000215599	0	0	0.00201734	0	0	0	0	0	0
6ae041fdd983ace2321d4a2355b8a290	0.000894065	0	0	0	0	0	0	0	0	0			0	0	0	0	0	0	0	0	0	0
e578bcd4376161f30e38cef04c93fb75	0.000773246	0.000681767	4.69373e-05	0	0	0	0	0	0	0			0	0.00243205	0.00125578	0	0	0	0	0	0	0
efeeb3b47573c1214842c4fbee0daed3	0.000724918	0	0	0	0.000318909	0	0	0	0	0			0	0	0	0.00278066	0	0	0	0	0	0
9ca44a977b3775a1f8ffab69c6c94ca4	0.000652426	0	0.00145506	0	0	0	0	0	0	0			0	0	0.0021811	0	0	0	0	0	0	0
e2fcd5feb078587bf9141979ad68851b	0.000628262	0.000101002	0	0	0	0	0	0	0	0			0	0	0	0	0	0	0	0	0	0
50c444402975d39c64ed93315b288314	0.000628262	0	0	0	0	0	0	0	0	0			0	0	0	0	0	0	0	0	0	0
176fde83ff318105cb14faba38553161	0.00055577	5.05012e-05	0	0	0.019892	0	0	0	0	0			0.000161699	0	0	0.00806935	0	0	0	0	0	0
1484f4e8a46b7c5e2e0ce56b4deb9872	0.00055577	0	0	0	0	0	0	0	0	0			0	0	0	0	0	0	0	0	0	0
efcc2a3c6354c0403eb7d3328456f548	0.00055577	0	0	0	0	0	0	0	0	0			0	0.000286123	0.00165235	0.00158116	0	0	0	0	0	0
074478577353df0840cde9827351d2e9	0.000531606	0.000732268	0.00190096	0	0	0	0	0	0	0			0.00204819	0.0010968	0.00171844	0.00256256	0	0	0	0	0	0
d0c744e148cc640857b6feda81d65470	0.000531606	0.00267656	0.00253462	5.83448e-05	0.00245162	0	0	0	0	0			0.00463537	0.00152599	0.000132188	0.00103593	0	0	0	0	0	0
a009a256afb7f51f6b02f2c5dcd89f1c	0.000483279	0	0	0	0	0	0	0	0	0			0	0.000286123	0.0021811	0	0	0	0	0	0	0
4b1bf8fe8218ca009042cc3beafc3e45	0.000459115	5.05012e-05	0	0	9.96592e-05	0	0	0	0	0			0.000916294	0	0.000793126	0	0	0	0	0	0	0
ec97736f900f2fdb5cafc6d87fd8fbf3	0.000459115	0	0	0	0	0	0	0	0	0			0	0.000429185	0.00132188	0	0	0	0	0	0	0
20358e58e27c206427cd5bd41ff13669	0.000434951	0	0	0	0	0	0	0	0	0			0	0	0	0	0	0	0	0	0	0
b518f3b1f92a902d5ab155a443394569	0.000410787	5.05012e-05	0.00246421	0	0.000697614	0	0	0	0	0			0.00107799	0	0	0.000436181	0	0	0	0	0	0
c1c32ab2f6c87e547b033f2ae7992ca9	0.000410787	0	0	0	0.00021925	0	0	0	0	0			0	0	0	0	0	0	0	0	0	0
b4d2dc7e79e032c6486253e7a49f074b	0.000386623	0.00040401	0.0011265	0	0.000298977	0	0	0	0	0			0	0	0	0	0	0	0	0	0	0
5e6486632e96eff7f356d200da1b5c50	0.000314131	5.05012e-05	0	0	0	0	0	0	0	0			0	0	0	0	0	0	0	0	0	0
30f1827b280ffa5d90ab910f334afdf7	0.000314131	0.00040401	0	0	0	0	0	0	0	0			0	0	0	0	0	0	0	0	0	0
7098d462aae032d6422c2781e5297764	0.000314131	0	0.000234687	0	7.97273e-05	0	0	0	0	0			0.000269498	0.000572246	0	0.000109045	0	0	0	0	0	0
8daf31d6aa9722efd38dde721253b3d0	0.000289967	0	0	0	0	0	0	0	0	0			0	0	0	0	0	0	0	0	0	0
a15c7f699da7912cae90f66ae115d9a4	0.000289967	0	0.00274583	0	0	0	0	0	0	0			0	0	0	0	0	0	0	0	0	0
3214a96cdb6b838015701ab2f9d68c00	0.000289967	0	0.000187749	0	0	0	0	0	0	0			0	0	0.000462657	0.000327136	0	0	0	0	0	0
0cffbd6b7c3cca9ffca3062572fa22da	0.000265803	0.0224225	0.00150199	0	0.00615894	0	0	0	0	0			0	0.000238436	0.00171844	0	0	0	0	0	0	0
e98078504ed37e87ac417c1e685f3c4a	0.000265803	0.000101002	7.0406e-05	0	3.98637e-05	0	0	0	0	0			0.000107799	0	0	0	0	0.000379291	0.0114316	0	0	0
199ea4009dc779bab9f79bb2509f8b8f	0.000265803	0.000101002	7.0406e-05	0	7.97273e-05	0	0	0	0	0			0	4.76872e-05	0	0.000109045	0	0	0	0	0	0
bf8f3f3d3496264cc6103d8625bab041	0.000241639	0	0	0	0.000259114	0	0	0	0	0			0.000107799	0	0	0	0	0	0	0	0	0
84be8fb224a05a9ff4dde9702032e1e6	0.000217475	0.000252506	0	0	7.97273e-05	0	0	0	0	0			0.000107799	0.000190749	0	0	0	0	0	0	0	0
402a8b09c3e1b546cd9484973564b406	0.000217475	0.000782769	0.000234687	0	0.00121584	0	0	0	0	0			0	0.000381497	0.0010575	0.000163568	0	0	0	0	0	0
2c42f6b3b10c376ce3eb6c168ddb3b5d	0.000169147	0	0	0	0	0	0	0	0	0			0.000107799	0	0	0.000490704	0	0	0	0	0	0
32fbb5c5fdce0a6b64cb19098aa1c59d	0.000169147	0	0.00105609	0	0	0	0	0	0	0			0	0.000762995	0.000264375	0	0	0	0	0	0	0
a634cde0f89d4d2d94fbbf93f9fbbc01	0.000169147	0	0	0	0.000298977	0	0	0	0	0			0	0	0.000132188	0	0	0	0	0	0	0
96227778f6028137e8683ccbc03ea95e	0.000169147	0	0	0	3.98637e-05	0	0	0	0	0			0	0.000143062	6.60939e-05	0	0	0	0	0	0	0
125c859497b51038d0fc797b0cf6f70d	0.000144984	0	0.000211218	0.000145862	0	0	0	0	0.000233554	0			0	0	0	0	0	0	0	0	0	0
6f4019ecb7d1c410cdc632fcb034e46c	0.000144984	0	0	0	0	0	0	0	0	0			0	0	0.000991408	0.00158116	0	0	0	0	0	0
320fb3c7ff8c1ff03231aaa3ba9df338	0.000144984	0	0	0	0	0	0	0	0	0			0	0	0.00165235	0	0	0	0	0	0	0
fbe0c8daddb131311a400a4a1cd34818	0.000144984	0	0	0	0.000318909	0	0	0	0	0			0	4.76872e-05	0	0	0	0	0	0	0	0
f90c0f19945531d516819449e821be1d	0.000144984	0	0	0	0	0	0	0	0	0			0.00123969	0	0	0.000327136	0	0	0	0	0	0
9e0cb08c3ea0122a214002d0d97a1dce	0.000144984	0	0.000445905	0	0.000298977	0	0	0	0	0			0.000377297	0.000238436	0	0.000327136	0	0	0	0	0	0
4618ebffeeb504bbdf6d9fa7b94a04a7	0.000144984	7.57518e-05	0	0	9.96592e-05	0	0	0	0	0			0.000215599	9.53743e-05	0	0	0	0	0.000239154	0	0	0
97edef44da1afe1b6e94fdf16e4f9500	0.00012082	0	0	0	5.97955e-05	0	0	0	0	0			0	0	0.000132188	0	0	0	0	0	0	0
767b9818681f5dbf075b9dca0aeb9d6f	0.00012082	0	0	0	0.000119591	0	0	0	0	0			0	0	0.000727032	0	0	0	0	0	0	0
91653e75b79ff712ccf7bb9c7d89694f	0.00012082	0	0	0	0	0	0	0	0	0			0	0.000190749	0.000727032	0	0	0	0	0	0	0
079216727b820e7ba4291c4cdbeff051	0.00012082	0	0.00187749	0	0	0	0	0	0	0			0.000377297	0	0	0	0	0	0	0	0	0
80c0be289ffcea9e8d4de18f7360123f	0.00012082	0.00169179	0.000680591	0	0.000518228	0	0	0	0	0			0.000269498	0	0	0.000272613	0	0	0	0	0	0
81777c9184414a63c0586e6e5eb4eb06	0.00012082	0	7.0406e-05	0	0.000139523	0	0	0	0	0			0	0	0	0	0	0	0	0	0	0
1e196421632b0ae899f01d7bd831a808	0.00012082	0	0.00192443	0	0.00647785	0	0	0	0	0			0.00318008	0.000238436	0.00257766	0.000218091	0	0	0	0	0	0
97fe8687db8a3b40b155c71aa952c18a	9.66557e-05	0	0.000234687	0	0	0	0	0	0	0			0	0	0	0	0	0	0	0	0	0
76c2a859c556aa12325e0a1158a9f86f	9.66557e-05	5.05012e-05	0	0	0	0	0	0	0	0			0	0.000190749	0	0	0	0	0	0	0	0
077f00ac533d40061038d498e0a9f213	9.66557e-05	0.000378759	0.000375499	0	0	0	0	0	0	0			0.000107799	0.000381497	0	0	0	0	0	0	0	0
23d5a6e0455c0f02222837ca67a71aeb	9.66557e-05	0.00154029	0.000164281	0	0.000518228	0	0	0	0	0			0.000215599	0	0.000264375	0	0	0	0	0	0	0
891bb6592109d168dc772711e859a9e4	9.66557e-05	0	0	0	0.00165434	0	0	0	0	0			0	0	0	0.000436181	0	0	0	0	0	0
7ec631b9452a568059c10a08d15caefa	9.66557e-05	0	0	0	0	0	0	0	0	0			0.000215599	0	0	0.000218091	0	0	0	0	0	0
10a3f7c7eea92929a5a4590d9b947e05	7.24918e-05	0.00111103	0	0	0	0	0	0	0	0			0	0.000238436	0.000132188	5.45227e-05	0	0	0	0	0	0
3570c10afff58bbc3ec746129cd3ced6	7.24918e-05	0.000681767	0	0	0	0	0	0	0	0			0.000107799	0	0	0	0	0	0	0	0	0
c3114c95bb99381428ff5a17d4ba4ba5	7.24918e-05	0	0	0	0	0	0	0	0	0			0.000161699	0.000524559	0.000462657	0.000163568	0	0	0	0	0	0
f32b0ac0b375a1bf39e204c5dd107a36	7.24918e-05	0	0	0	0	0	0	0	0	0			0	0	0	0.00332588	0	0	0	0	0	0
7959f71f60c9fd370caa88e1dc039a4a	7.24918e-05	0.000454511	0	0	0.000578023	0	0	0	0	0			0	0	0	0	0	0	0	0	0	0
12fad14928c0bbc11df6179a780a3105	7.24918e-05	0	0	0.00425917	0	0	0	0	0.00354223	0			0	9.53743e-05	0	0	0	0	0	0	0	0
797cd0b700892ba2bebe424b305b49ce	7.24918e-05	0	0	0	7.97273e-05	0	0	0	0	0			0	9.53743e-05	0.000198282	0	0	0	0	0	0	0
9e39a6ea14ed18d10125288885ecf7c6	7.24918e-05	0	0	0	0.000239182	0	0	0	0	0			0	0	0	0.000109045	0	0	0	0	0	0
d35141c18c1298b289bc2c77525ea42e	7.24918e-05	0	0	0	0.000279046	0	0	0	0	0			0	0	0	0	0	0	0	0	0	0
bbe848b6ce2bf7d3a57c9fd793545958	7.24918e-05	0	0	0	0.000159455	0	0	0	0	0			0	0	0	0	0	0	0	0	0	0
aab90620d87639d016de76065e3a6421	7.24918e-05	0	0	0	0	0	0	0	0	0			0	0	0	0	0	0	0.009614	0	0	0
7f9cba984fef70b4ee0a0043fabffbb6	4.83279e-05	0	0	0	0.00103646	0	0	0	0	0			0	0	0.000132188	0	0	0	0	0	0	0
b5df6b3e09aba5b4c07aaa7690198885	4.83279e-05	0.000101002	0.000727529	0.000233379	0.0179984	0	0.000150795	0	0	0.013539			0.00140139	0	0	0.00163568	0	0.0232885	0	0	0.00340136	0
9f184a2e9f64af398432f1137efdb92a	4.83279e-05	7.57518e-05	0	0	0	0	0	0	0.000194628	0			0	0	0	0	0	0	0	0	0	0
e9239125c6ba63cae1822e8da4905483	4.83279e-05	0	0	0.00180869	0	0	0	0	0.000467108	0			0	0	0	0	0	0	0	0	0	0
4e7d4f50949a8e65e5b063bf5ba7a064	4.83279e-05	0.000328258	0	0	5.97955e-05	0	0	0	0	0			0.000107799	0	0	0	0	0	0	0	0	0
14751371d3d2dc45ca0fe124e8350207	4.83279e-05	0.000176754	0.000305093	0	0	0	0	0	0	0			0	0	0	0	0	0	0	0	0	0
bf197ac089ddcc60cce9789ff092a049	4.83279e-05	0	0	0.00347151	0.0004385	0	0	0	0	0			0	0	0	0.000218091	0	0	0	0	0	0
fe2922fd33d1c760a84ae9f58000459f	4.83279e-05	0	7.0406e-05	5.83448e-05	7.97273e-05	0	0	0	0	0			0	0	0	0	0	0	0	0	0	0
8f16da7656a7f1cbd95b8193bd34015f	4.83279e-05	0.000101002	0.000140812	0	5.97955e-05	0	0	0	0	0			0	0.000143062	0	0.000163568	0	0	0	0	0	0
f742dfc22bfb61fc9b27df780176b36e	4.83279e-05	0	0.000164281	0	0	0	0	0	0	0			0.000107799	0.000238436	0	0	0	0	0	0	0	0
832ed1cf8ff04bc17fa79e03d935baee	2.41639e-05	0	4.69373e-05	0	0	0	0	0	0	0			0	0.000524559	0	0	0	0	0	0	0	0
5a7a2a4874f312e6b163b8595deb057f	2.41639e-05	0	0	0	9.96592e-05	0	0	0	0	0			0	4.76872e-05	0.000330469	0	0	0	0	0	0	0
be910d3270401c3ce60512b18da373b0	0	0	0	0	0	0	0	0	0	0			0	0	0	0	0	0.0168405	0.0398909	0.226749	0.0851886	0
0ce307636e8a43882eb65d318891443b	0	0	0	0	0	0	0	0	0	0			0	0.00181211	0	0.00223543	0	0	0.0126752	0	0.0131416	0
e7143e57718f9da25377aa907b28f010	0	0	0	0	0	0	0	0	0	0			0	0.000190749	0	0	0	0	0.0104271	0	0	0
ced16651395e07236c18ff4f6c1b9de5	0	0	0	0.000291724	0	0	0	0	0.000155703	0.000387522			0	0	0	0	0	0.000606865	0.00373081	0.00971323	0.00711194	0
77d6a7db6de3bb1f15a02fdb36f90627	0	0	0	0	0	0	0.000150795	0	0	0			0	0	0.000198282	0.000109045	0	0.000303433	0.000286985	0.000818331	0.000463822	0.000414136
1d2d94585a3233a3640f395e89e16519	0	0	0	0	5.97955e-05	0	0	0	0	0			0	0	0	0	0	0	0.000239154	0	0	0
7bbc97c4dadd03f8eb9e9d35d8d52e47	0	0	0	0	0	0	0	0	0	0			0.000377297	0	0.0309319	0	0	0	0	0	0	0
f30cd40fb114ab501e51f2f8aa202e14	0	0	0	0	0	0	0	0	0	0			0	0.00610396	0.0275611	0	0	0	0	0	0	0
a7220f7270c65a9457a801ce372d5611	0	0	0	0	0	0	0	0	0	0			0.0651647	0	0.0186385	0.0412736	0	0	0	0	0	0
9ed21467ab452447244d5fe3ad21a91d	0	0	0	0	0	0	0	0	0	0			0	0	0.0140119	0.00256256	0	0	0	0	0	0
c1a01df6711439c8991237b3b9838055	0	0	0	0	0	0	0	0	0	0			0	0	0.00561798	0	0	0	0	0	0	0
2db69eb5d23a7acdbe62c107a23acf2b	0	0	0	0	0	0	0	0	0	0			0	0	0.00489095	0	0	0	0	0	0	0
3c660e473c631924931b5a0962eb7105	0	0	0	0	0	0	0	0	0	0			0	0	0.002115	0	0	0	0	0	0	0
48101aa1870b7af74b10fbac5d337965	0	0	0	0	0	0	0	0	0	0			0	0.00066762	0.00178453	0	0	0	0	0	0	0
6e5e10e782928ba2d0ce1cd3f2bce7cb	0	0.00171704	0.000164281	0	0.000777341	0	0	0	0	0			0	0.000619933	0.00132188	0	0	0	0	0	0	0
388861e63c6eea3dec1da216ad946587	0	0	0	0	0	0	0	0	0	0			0	0	0.000793126	0	0	0	0	0	0	0
477cc4a1ce55d95eff04d5a5c945a1b3	0	0	0	0.000145862	0	0	0	0	0	0			0	0	0.000660939	0	0	0	0	0	0	0
adfd19d27a5e55de7e1be03fd11abd38	0	0	0	0	0	0	0	0	0	0			0	0.00214592	0.000660939	0.000763317	0	0	0	0	0	0
922cd9ca46619be772969628a0c00b3c	0	0.000530263	0	0	0	0	0	0	0	0			0.000107799	0.000619933	0.000594845	0.000490704	0	0	0	0	0	0
fde7c8fde9ae55fb687496611a31a2d7	0	0	4.69373e-05	0	0	0	0	0	0	0			0	0.00138293	0.000594845	0	0	0	0	0	0	0
a447e410c5db5125a2c55f2ac0489dbd	0	0	0	0	0	0	0	0	0	0			0	0.000286123	0.000594845	0.000109045	0	0	0	0	0	0
2b6a79f2ef85ff134e199543c01196b8	0	0	0	0	1.99318e-05	0	0	0	0	0			0	4.76872e-05	0.000528751	0	0	0	0	0	0	0
069f7477cec792fe8be544b3c2b8bb09	0	0	0	0	0	0	0	0	0	0			0	9.53743e-05	0.000528751	0	0	0	0	0	0	0
67b6be7195555e9889182467318b4b02	0	0	0.000234687	0	0	0	0	0	0	0			0	0	0.000528751	0	0	0	0	0	0	0
51652dee83325ec80d552f47518f058d	0	0	0	0	0	0	0	0	0	0			0	0	0.000462657	0.00212638	0	0	0	0	0	0
7d0a65527582d43eee3d342a57ea3880	0	0	0	0	0.000916864	0	0	0	0	0			0.00129359	0.000572246	0.000462657	0.000109045	0	0	0	0	0	0
1b0924a3b31bdb872cbe908598709d27	0	0.000303007	0.000258155	0	9.96592e-05	0	0	0	0	0			0	0	0.000462657	0	0	0	0	0	0	0
bb03aa5193bb834caa70fef547b7ecae	0	0	0	0	7.97273e-05	0	0	0	0	0			0	0	0.000396563	0	0	0	0	0	0	0
deb7d1ed452ffed1c653a06341d87763	0	0	0	0	0	0	0	0	0	0			0	0	0.000396563	0.00081784	0	0	0	0	0	0
2c639590a85dfd5457b741d82a56608c	0	0.000505012	0	0	0	0	0	0	0	0			0	0.00033381	0.000396563	0	0	0	0	0	0	0
a7ca28a2dcfe01c345e94d1866f10a8d	0	0.000505012	0.00110303	0	0	0	0	0	0	0			0	0	0.000330469	0	0	0	0	0	0	0
97a5e3afe5e256302bebaf0d9faebb64	0	0	0.000680591	0	0	0	0	0	0	0			0	0.00176443	0.000330469	0	0	0	0	0	0	0
f6ecf45f639b721f6645c142b25b91b9	0	0	0	0	0	0	0	0	0	0			0	0.000190749	0.000264375	0.000436181	0	7.58581e-05	0	0.000142318	0	9.20302e-05
6f6dcaba18619775fbbb5376fa4b3382	0	0.000151504	0	0	0.000179386	0	0	0	0	0			0	4.76872e-05	0.000264375	0	0	0	0	0	0	0
75324ac4bc655b41c13c1e70ae4c7379	0	0	0	0	0	0	0	0	0	0			0	0.000238436	0.000198282	0.000163568	0	0	0	0	0	0
fd9b456e330860e8461e7d41a3dbce28	0	0.000454511	0	0	0	0	0	0	0	0			0.000377297	0	0.000198282	0	0	0	0	0	0	0
0bb1c8431343726b5826ba41bceb2deb	0	0	0	0	0	0	0	0	0	0			0	0	0.000132188	0.0224633	0	0	0	0	0	0
fd08a3ac31bb1caa4acf11da98288df9	0	0.000126253	0.000117343	0	0.000179386	0	0	0	0	0			0	0	0.000132188	0	0	0	0	0	0	0
e183f784d0cce9058b873335b6a5536b	0	0	0	0	0	0	0	0	0	0			0	0.000524559	0.000132188	0	0	0	0	0	0	0
45f328a8d6ffb51d257e870777a296f2	0	0	0	0	0	0	0	0	0	0			0.000107799	0.00100143	0.000132188	0.000109045	0	0	0	0	0	0
1fb35f102e996783ee126f5551dad6c3	0	0	0	0	0	0	0	0	0	0			0	0.0014783	0.000132188	0	0	0	0	0	0	0
016ced7fc3d4870f3121bb63d0896c49	0	0.000328258	0	0	3.98637e-05	0	0	0	0	0			0	0	6.60939e-05	0	0	0	0	0	0	0
af93d08dd3dc42d1a357acef96ba8496	0	5.05012e-05	0	0	3.98637e-05	0	0	0	0	0			0.000161699	0	6.60939e-05	0.000218091	0	0	0	0	0	0
0a5577015e9f0865026c10ea2496947a	0	0	0	0.0095102	0	0	0	0	0.0127287	0			0	0	0	0	0	0	0	0	0	0
619f64f2bf103286f4f70bfd89500ed4	0	0	0	0.00705972	0	0	0	0.0316855	0.00661736	0			0	0	0	0	0	0	0	0	0	0
6fb0df04100f50a73b61352acfd5dfda	0	0	0	0	0	0	0	0	0.00163488	0			0	0	0	0	0	0	0	0	0	0
572c5229c641b2dc5124ea44e4edef4c	0	0	0.000281624	0.000991861	0	0	0	0	0.00132347	0			0	9.53743e-05	0	0	0	0	0	0	0	0
142a9c61213ee7480a1c7b0eee5fc2c7	0	0	0	0	0	0	0	0	0.000973141	0			0	0	0	0	0	0	0	0	0	0
6c4502f0d8478ec6ffea76bcc0352bab	0	0	0	0.000875171	0	0	0	0	0.000544959	0			0	0	0	0	0	0	0	0	0	0
2cdb259b754c2db622ed9fb5a6517a37	0	0	0	0.000262551	0	0	0	0	0.000194628	0			0	0	0	0	0	0	0	0	0	0
c2fff83c8f3b58715183429ca48863a9	0	0	0	0.00350069	0	0	0	0	0	0			0	0	0	0	0	0	0	0	0	0
9c7105ca86beeb5d2da2729914f6248f	0	0	0	0.003384	0	0	0	0	0	0			0	0	0	0	0	0	0	0	0	0
c5d4c72ced96a88eadcc1678fa382b63	0	0	0	0.00317979	0	0	0	0	0	0			0.000107799	0.000286123	0	0	0	0	0	0	0	0
a1a3200b76bcd6000a0914892d370b6e	0	0	0	0.00049593	0	0	0	0	0	0			0	0	0	0	0	0	0	0	0	0
c584905cb02110f5621d9075735d12f8	0	0	0.000234687	0.000437586	0	0	0	0	0	0			0	0	0	0	0	0	0	0	0	0
5dd38579c3ddc7926dcad612d387cd9a	0	0.0131556	0.00218259	0.000262551	0.00775348	0	0	0	0	0			0	0	0	0	0	0	0	0	0	0
24d85f159f2081c049be325ea9a9bdac	0	0.00621165	0.00133771	0	0.00097666	0	0	0	0	0			0	0.00543634	0	0.000436181	0	0	0	0	0	0
017d61b0123ef660038a6f4463ee3c7e	0	0.00350984	0.00126731	0	0	0	0	0	0	0			0	0.00300429	0	0	0	0	0	0	0	0
4bad977167aa326a0b83e124a25192a8	0	0.00126253	0.000234687	0	0.000338841	0	0	0	0	0			0	0	0	0	0	0	0	0	0	0
64a3ebf48b09e268b6a7a07a62b6c2f6	0	0.00083327	0	0	0.000837137	0	0	0	0	0			0	0	0	0	0	0	0	0	0	0
69f1f37248cd0c66ec8b06f68f29f2ec	0	0.000555513	0	0	0	0	0	0	0	0			0.00102409	0	0	0	0	0	0	0	0	0
ca025dfc0a3cd3fe0e8338ba3278ce86	0	0.000555513	0	0	0	0	0	0	0	0			0	0.000858369	0	0	0	0	0	0	0	0
f068277651b04d509f03dd6927c124c0	0	0.000530263	0	0	0.0013753	0	0	0	0	0			0.000916294	0	0	0.000708795	0	0	0	0	0	0
2eb28184f3e44a2421fad870e3591c85	0	0.000530263	0	0	0.000259114	0	0	0	0	0			0	0	0	0.000218091	0	0	0	0	0	0
efc830f681092255c898d68c35f0413b	0	0.000353509	0	0	0	0	0	0	0	0			0	0	0	0	0	0	0	0	0	0
4bc10e76202b33944a8df58e2644be5b	0	0.000328258	0	0	0	0	0	0	0	0			0.000107799	0.0029566	0	0	0	0	0	0	0	0
70f05daa8cd1931623dfac2594162e03	0	0.000328258	0	0	0	0	0	0	0	0			0	0	0	0	0	0	0	0	0	0
033e94095b96102c35f7580564c8ebb6	0	0.000303007	0	0	3.98637e-05	0	0	0	0	0			0	0	0	0	0	0	0	0	0	0
737aa480dd2e5e960c8090115d9128d5	0	0.000277757	0	0	0	0	0	0	0	0			0	0.000524559	0	0	0	0	0	0	0	0
7328eaf65401068898d64710ae1c0403	0	0.000277757	0	0	0	0	0	0	0	0			0.000538996	0.00925131	0	0.000708795	0	0	0	0	0	0
e715729f7f50726436da2fc3d60ee2f1	0	0.000227256	0	0	0	0	0	0	0	0			0.000646796	0	0	0	0	0	0	0	0	0
cc748a796f004988a4eb5b7b230efebc	0	0.000202005	7.0406e-05	0	7.97273e-05	0	0	0	0	0			0	0	0	0	0	0	0	0	0	0
1bccfb50ee07506a44537f2449581631	0	0.000176754	0	0	0.000199318	0	0	0	0	0			0	9.53743e-05	0	0	0	0	0	0	0	0
17c24e82f88648b422acdb341d72ccd2	0	0.000176754	0	0	5.97955e-05	0	0	0	0	0			0	0	0	0	0	0	0	0	0	0
2e90ae074668d97f1ac2cbbc9b564ad9	0	0.000151504	0	0	0	0	0	0	0	0			0.000107799	9.53743e-05	0	0	0	0	0	0	0	0
9e5cfc2267331f118498f7aca32fbda3	0	0.000151504	0	0	0.000179386	0	0	0	0	0			0	0.000381497	0	0	0	0	0	0	0	0
9112f76ce92fa5580fc83ef8f4602e26	0	0.000126253	4.69373e-05	0	0	0	0	0	0	0			0	0.000476872	0	0	0	0	0	0	0	0
995cd8c62e2a8d7dddfb38ba4e57a96a	0	0.000101002	0.000211218	0	0	0	0	0	0	0			0	0	0	0	0	0	0	0	0	0
8b67aef9fafe0f542c1bd707efe7d207	0	0.000101002	7.0406e-05	0	0	0	0	0	0	0			0	0.000190749	0	0	0	0	0	0	0	0
3f5d350d3445a0c4018fb2a432bb935a	0	0.000101002	0.00114996	0	0	0	0	0	0	0			0	0.00443491	0	0.00081784	0	0	0	0	0	0
0d497ce681767a7813e6d7ab8e2b6c89	0	5.05012e-05	0.000516311	0	0	0	0	0	0	0			0	0	0	0	0	0	0	0	0	0
ead0bbd9dbb2a572621a9d9a18788962	0	5.05012e-05	0	0	0.00693628	0	0	0	0	0			0	0	0	0.00294422	0	0	0	0	0	0
de45168364fd3b3487f0d079c9ffe5d8	0	2.52506e-05	2.34687e-05	0	5.97955e-05	0	0	7.5322e-05	0	7.26603e-05			0	4.76872e-05	0	0	0	0	0	0	0	9.20302e-05
2743127cd8d1e4ad474b21e83ea2a7b1	0	0	0.0181648	0	0	0	0	0	0	0			0.0157387	0	0	0	0	0	0	0	0	0
7480d07944647b90892f044a685c7207	0	0	0	0	0	0	0	0	0	0			0.00636016	0.00367191	0	0.002399	0	0	0	0	0	0
170860bb761a94785bc0818032027e6e	0	0	0	0	0	0	0	0	0	0			0.00420417	0	0	0	0	0	0	0	0	0
877d2f269c0098e711943433da21e87d	0	0	0	0	0	0	0	0	0	0			0.00398857	0	0	0	0	0	0	0	0	0
40de97b38839e2db1aaedde6f2e7466a	0	0	0	0	0	0	0	0	0	0			0.00323398	0	0	0	0	0	0	0	0	0
681b8604b8939af77212d71fee9731cd	0	0	0	0	0.00237189	0	0	0	0	0			0.00226378	0	0	0.000109045	0	0	0	0	0	0
88a31a6b160b40bc6c6f6d1ba34eabac	0	0	0.00251115	0	0.00779335	0	0	0	0	0			0.00220989	0.00400572	0	0.00305327	0	0	0	0	0	0
974846f66661afa8a558fc9864c067d0	0	0	0	0	0	0	0	0	0	0			0.00145529	0	0	0	0	0	0	0	0	0
feafdfb2819501a8f30c05e63efd1c85	0	0	0	0	0	0	0	0	0	0			0.00134749	0	0	0	0	0	0	0	0	0
58cd4c9e99b146bb0248067242fd2428	0	0	0	0	3.98637e-05	0	0	0	0	0			0.00118579	0.00143062	0	0.000763317	0	0	0	0	0	0
bee9da99b8b1df07896c9e253619acc6	0	0	0.000117343	0	0	0	0	0	0	0			0.00102409	0.000810682	0	0.000490704	0	0	0	0	0	0
97e79eb4b7b7c2784c6889e08d510750	0	0	0	0	0	0	0	0	0	0			0.000916294	0	0	0	0	0	0	0	0	0
ec7c09bf29a7deb4bce8ab24261b750d	0	0	0	0	3.98637e-05	0	0	0	0	0			0.000754595	0	0	0	0	0	0	0	0	0
7d2cab9e0d79eee5d789042717652258	0	0	0	0	0	0	0	0	0	0			0.000754595	0.000619933	0	0.000327136	0	0	0	0	0	0
18471bcdaea9b611a7226b77dd9fa033	0	0	0	0	0	0	0	0	0	0			0.000700695	0	0	0	0	0	0	0	0	0
aeb091a4d196e216c7ed9c8cc29f36a8	0	0	0	0	0	0	0	0	0	0			0.000646796	0	0	0	0	0	0	0	0	0
43cff4385b9252b839aa74649da4e42e	0	0	9.38747e-05	0	0	0	0	0	0	0			0.000592896	0	0	0.000981408	0	0	0	0	0	0
166a3c4f8eb6a7256080c0244afcea17	0	0	0	0	7.97273e-05	0	0	0	0	0			0.000592896	0	0	0	0	0	0	0	0	0
1e6a1433ef6cb19b8728d41f3aa7bafd	0	0	0	0	0.000478364	0	0	0	0	0			0.000592896	0	0	0	0	0	0	0	0	0
8aad6681e2c231299c93cee9ca1bbf2a	0	0	0	0	0.000119591	0	0	0	0	0			0.000538996	0	0	0	0	0	0	0	0	0
f9305f05bf2a64df7274ce988a374356	0	0	0	0	0	0	0	0	0	0			0.000538996	0.000810682	0	0	0	0	0	0	0	0
8d94f97c57fa38daf8302086e65f1553	0	0	0.000305093	0	0.000139523	0	0	0	0	0			0.000538996	0	0	0.000436181	0	0	0	0	0	0
57a9dca410ed4793406ea8226b508df6	0	0	0	0	0	0	0	0	0	0			0.000431197	0.00033381	0	0.00387111	0	0	0	0	0	0
43af1ce72798fa9f1da90f38b3464769	0	0	0	0	0	0	0	0	0	0			0.000377297	0.00920362	0	0	0	0	0	0	0	0
95baeadbc98c4162ec7e6ff45e2b1367	0	0	0	0	0.00171414	0	0	0	0	0			0.000323398	0	0	0.000872362	0	0	0	0	0	0
0eb2577a8cf22dd9d57bdfb62fd4fd0c	0	0	0.000305093	0	0	0	0	0	0	0			0.000269498	0	0	0	0	0	0	0	0	0
bfe6aadce0fc4f802938cb633f5e0364	0	0	0	0	9.96592e-05	0	0	0	0	0			0.000269498	0	0	0	0	0	0	0	0	0
5608c3e6c9de9ceb79610e7786bd0ac4	0	0	0	0	0	0	0	0	0	0			0.000215599	0.000143062	0	0	0	0	0	7.11592e-05	0.000309215	9.20302e-05
f5d0c756653e860f49eb2ef329840519	0	0	0	0	0	0	0	0	0	0			0.000215599	0	0	0.0011995	0	0	0	0	0	0
fc81fe6b6d65804da315b826e958ee3e	0	0	0.000469373	0	0.000179386	0	0	0	0	0			0.000161699	0	0	0	0	0	0	0	0	0
1ac506aba3d1123e3de680b56a695523	0	0	4.69373e-05	0	9.96592e-05	0	0	0	0	0			0.000161699	0	0	0.000327136	0	0	0	0	0	0
82c55dfc356b2128ebbefd69082b9891	0	0	0.000586717	0	0.000558091	0	0	0	0	0			0.000107799	0	0	0.00114498	0	0	0	0	0	0
9db1fa0d81ed58e66a9eba99b9b40391	0	0	0	0	0.000179386	0	0	0	0	0			0.000107799	0	0	0.000218091	0	0	0	0	0	0
b920344510b787ac85fe02f7861544a8	0	0	0.000140812	0	3.98637e-05	0	0	0	0	0			0.000107799	0	0	0	0	0	0	0	0	0
a405689c6f29119986b810dece1efec5	0	0	0.000234687	0	0	0	0	0	0	0			5.38996e-05	0	0	0.000218091	0	0	0	0	0	0
c067bf5e72b14e25f15e1ecfe6023a33	0	0	0.000328561	0	0	0	0	0	0	0			5.38996e-05	0	0	0	0	0	0	0	0	0
63b946dc3e763ffedbee69a01ebe3330	0	0	0	0	0	0	0	0	0	0			5.38996e-05	0.00104912	0	0	0	0	0	0	0	0
6482e8195caaa18fbdba72129c91035a	0	0	0	0	0	0	0	0.000552361	0	4.84402e-05			0	0	0	0	0	0	0	0	0	0
dd7c5924e2956c1dd71f47db5592fdb0	0	0	0	0	0	0	0	0.000301288	0	0			0	0	0	0	0	0	0	0	0	0
e64306c05500164cb19ad77a6b897029	0	0	0	0	0	0	0	0	0	0			0	0	0	0	0	0	0	0	0.000309215	0.00124241
c9e7dc9b15ce6ec847b08b98085a184b	0	0	0.00237034	0	0	0	0	0	0	0			0	0	0	0	0	0	0	0	0	0
7400a111f6d20b0f6792aef2f06c1781	0	0	0.00178362	0	0	0	0	0	0	0			0	0	0	0	0	0	0	0	0	0
7fbb32c6bb59c7eb6464787856461a16	0	0	0.00154893	0	0	0	0	0	0	0			0	0	0	0	0	0	0	0	0	0
db17b6a1a1edd278e8d77d7b19c5cf70	0	0	0.00131425	0	0	0	0	0	0	0			0	0	0	0	0	0	0	0	0	0
0c2ec2debe8949319b3a0992f44dc1c6	0	0	0.00117343	0	3.98637e-05	0	0	0	0	0			0	0.00209824	0	0.00523417	0	0	0	0	0	0
ce1654b7ed5cbe150d256a72fffaeee7	0	0	0.000938747	0	0	0	0	0	0	0			0	0.0220792	0	0	0	0	0	0	0	0
b07e81a9d95bb89a8b08afb8f0dc1493	0	0	0.000821403	0	0	0	0	0	0	0			0	0.0742012	0	0	0	0	0	0	0	0
eeca3a6d94f44392602f0dbbaacaf085	0	0	0.000750997	0	0	0	0	0	0	0			0	0	0	0	0	0	0	0	0	0
a4f827edf4139fb00a2143354c5776c3	0	0	0.000750997	0	0	0	0	0	0	0			0	0	0	0	0	0	0	0	0	0
002e7ead8ebba21912a33a5a72d1723b	0	0	0.00070406	0	0	0	0	0	0	0			0	0	0	0	0	0	0	0	0	0
a231814083060142816974207844eff2	0	0	0.000680591	0	0	0	0	0	0	0			0	0	0	0	0	0	0	0	0	0
fc1a8fdcf9c770e509702e2e358eb0f2	0	0	0.000586717	0	0	0	0	0	0	0			0	0	0	0	0	0	0	0	0	0
fcc1ff1622084b63e33c8dbf0813279c	0	0	0.000398967	0	0	0	0	0	0	0			0	0	0	0	0	0	0	0	0	0
db630e0683ed4442887db5c533aec240	0	0	0.000398967	0	0.00292998	0	0	0	0	0			0	0.0148784	0	0	0	0	0	0	0	0
6e61f4bede587c68efcaa016e92085f2	0	0	0.000328561	0	0.000338841	0	0	0	0	0			0	0.00858369	0	0	0	0	0	0	0	0
dd49ab8c406d19b84295af67b721ede3	0	0	0.000305093	0	0.00155468	0	0	0	0	0			0	0	0	0	0	0	0	0	0	0
a4ef0848e568c94beb60ce539b05e047	0	0	0.000305093	0	0	0	0	0	0	0			0	0	0	0	0	0	0	0	0	0
2b9da04a7eebcb70c9db5224c2baab57	0	0	0.000305093	0	0	0	0	0	0	0			0	0	0	0.000109045	0	0	0	0	0	0
4f9ddc8af2c219c3f5e8869427cd9fc7	0	0	0.000305093	0	0	0	0	0	0	0			0	0	0	0	0	0	0	0	0	0
82ab7b8c6a5356ad9658a3e2765d772d	0	0	0.000258155	0	0	0	0	0	0	0			0	0	0	0	0	0	0	0	0	0
ec23b923e536e0a2279f4c973531e122	0	0	0	0	0	0	0	0	0	0			0	0	0	0.0426367	0	0	0	0	0	0
c08e0077e81f476bb03b15bc1b1a6f37	0	0	0	0	0	0	0	0	0	0			0	0	0	0.0162478	0	0	0	0	0.0191713	0
2039dfa30bbf0e7fe3ba335dc0568a27	0	0	0	0	0	0	0	0	0	0			0	0	0	0.00201734	0	0	0	0	0	0
9311a55bb590562981e05ce2805b2b1c	0	0	0	0	0	0	0	0	0	0			0	0	0	0.00174472	0	0	0	0	0	0
6e4d78ab368aa73dcbe049a7f132da6a	0	0	0	0	0	0	0	0	0	0			0	0	0	0.0011995	0	0	0	0	0	0
493fb2da1433f1cee97a468088c6e4e2	0	0	0	0	0	0	0	0	0	0			0	9.53743e-05	0	0.000763317	0	0	0	0	0	0
336573f4aaf03ea9d15b2805e918ddf7	0	0	0	0	0	0	0	0	0	0			0	0.000619933	0	0.000599749	0	0	0	0	0	0
115e2832b1786ee3a08cacf7a71207f9	0	0	0	0	9.96592e-05	0	0	0	0	0			0	0	0	0.000545227	0	0	0	0	0	0
74eae83073aa4e2f5ba8279fb468a064	0	0	0	0	0	0	0	0	0	0			0	0.000143062	0	0.000381659	0	0	0	0	0	0
23dc02b77279e907c1a638a3573ff2ac	0	0	0	0	0.000597955	0	0	0	0	0			0	0	0	0.000109045	0	0	0	0	0	0
bfe54af4c9180d37a0d76f6dafe79a5a	0	0	0	0	0	0	0	0	0	0			0	0	0	0	0	0	0	0	0	0
3e7e7a886141dc1631505aa8fa7bad11	0	0	0	0	0	0	0	0	0	0			0	0	0	0	0	0	0	0.00181456	0	0
577c86feaa3db7025009b649954678da	0	0	0	0	0	0	0	0	0	0			0	0	0	0	0	0	0	0	0.00525665	0
e3fc3d92a98196be6f9948e7e567c004	0	0	0	0	0.00300971	0	0	0	0	0			0	0	0	0	0	0	0	0	0	0
9796b1cb76f37c4358ce7bc3f049f5cb	0	0	0	0	0.00185366	0	0	0	0	0			0	0	0	0	0	0	0	0	0	0
72ea9de6adcc10f84c5f9f3a98be094f	0	0	0	0	0.000717546	0	0	0	0	0			0	0	0	0	0	0	0	0	0	0
40f37a99ec45fbae4c30ae82aa3321bd	0	0	0	0	0.000578023	0	0	0	0	0			0	0	0	0	0	0	0	0	0	0
73ee58c5cc3f548ed91375e4fd16c352	0	0	0	0	0.000318909	0	0	0	0	0			0	0.00166905	0	0	0	0	0	0	0	0
b92b6c6df332f07a6df96177c0b41dca	0	0	0	0	0.000239182	0	0	0	0	0			0	0	0	0	0	0	0	0	0	0
6dda5e6aebd23db54d2a847c568aad62	0	0	0	0	0.000199318	0	0	0	0	0			0	0	0	0	0	0	0	0	0	0
510e949af49b57bbd61016994bd68118	0	0	0	0	0	0	0	0	0	0			0	0.0227468	0	0	0	0	0	0	0	0
e56b6cb20a95df779a3990482262fa0f	0	0	0	0	0	0	0	0	0	0			0	0.00276586	0	0	0	0	0	0	0	0
f18593c6d9a3efe783dd8e3fe5ad1657	0	0	0	0	0	0	0	0	0	0			0	0.00152599	0	0	0	0	0	0	0	0
2406254e11f4b3b90f55da18649becfc	0	0	0	0	0	0	0	0	0	0			0	0.000810682	0	0	0	0	0	0	0	0
87e6b4c6d8f0a9def4f54b742240d704	0	0	0	0	0	0	0	0	0	0			0	0.000762995	0	0	0	0	0	0	0	0
nr ASVs	262	239	235	62	261	24	18	18	41	31			234	258	202	210	238	21	25	16	21	19
average nr ASVs	211.8					26.4							228.4					20.4
error nr ASVs	84.6446					9.76217							22.5566					3.28634
% loss	90.8397	92.4686	92.3404	33.871	88.1226								91.0256	90.3101	92.0792	90	92.0168
average % loss	79.5285												91.0863
error % loss	25.5832												0.953672
